# Supplementary material for: Postdoctoral T32 training is correlated with obtaining an academic primarily research faculty position
Source: PLoS One. 2024 Jun 7;19(6):e0303792. doi: 10.1371/journal.pone.0303792 (PMC11161096; doi:10.1371/journal.pone.0303792)
Supplement: S1 File — (CSV) [file pone.0303792.s002.csv]

Postdoc_ID	T32 Status	Gender	URM Check bio	Type	Faculty	Primarily Research Academic Faculty
OPA_ID_001	Non-T32 Postdocs	Female	Not URM	Science/Discipline-Related	Non-Faculty	All Other Positions
OPA_ID_002	Non-T32 Postdocs	Female	Not URM	Science/Discipline-Related	Non-Faculty	All Other Positions
OPA_ID_003	Non-T32 Postdocs	Female	Not URM	Science/Discipline-Related	Faculty	All Other Positions
OPA_ID_004	Non-T32 Postdocs	Male	URM	Science/Discipline-Related	Non-Faculty	All Other Positions
OPA_ID_005	Non-T32 Postdocs	Female	Not URM	Primarily Teaching	Faculty	All Other Positions
OPA_ID_006	Non-T32 Postdocs	Female	URM	Science/Discipline-Related	Faculty	All Other Positions
OPA_ID_007	Non-T32 Postdocs	Male	Not URM	Primarily Research	Faculty	Primarily Research Faculty
OPA_ID_008	Non-T32 Postdocs	Male	Not URM	Primarily Research	Faculty	Primarily Research Faculty
OPA_ID_009	Non-T32 Postdocs	Male	Not URM	Science/Discipline-Related	Non-Faculty	All Other Positions
OPA_ID_010	T32 Postdocs	Male	Not URM	Primarily Research	Faculty	Primarily Research Faculty
OPA_ID_011	Non-T32 Postdocs	Female	Not URM	Primarily Research	Faculty	Primarily Research Faculty
OPA_ID_012	T32 Postdocs	Male	Not URM	Primarily Research	Faculty	Primarily Research Faculty
OPA_ID_013	Non-T32 Postdocs	Female	Not URM	Primarily Research	Non-Faculty	All Other Positions
OPA_ID_014	Non-T32 Postdocs	Female	Not URM	Science/Discipline-Related	Non-Faculty	All Other Positions
OPA_ID_015	Non-T32 Postdocs	Male	Not URM	Science/Discipline-Related	Non-Faculty	All Other Positions
OPA_ID_016	Non-T32 Postdocs	Male	Not URM	Science/Discipline-Related	Faculty	All Other Positions
OPA_ID_017	Non-T32 Postdocs	Female	Not URM	Science/Discipline-Related	Faculty	All Other Positions
OPA_ID_018	Non-T32 Postdocs	Male	Not URM	Science/Discipline-Related	Non-Faculty	All Other Positions
OPA_ID_019	Non-T32 Postdocs	Female	Not URM	Science/Discipline-Related	Faculty	All Other Positions
OPA_ID_020	Non-T32 Postdocs	Male	Not URM	Science/Discipline-Related	Faculty	All Other Positions
OPA_ID_021	Non-T32 Postdocs	Female	Not URM	Science/Discipline-Related	Faculty	All Other Positions
OPA_ID_022	Non-T32 Postdocs	Male	Not URM	Science/Discipline-Related	Non-Faculty	All Other Positions
OPA_ID_023	Non-T32 Postdocs	Female	URM	Science/Discipline-Related	Non-Faculty	All Other Positions
OPA_ID_024	Non-T32 Postdocs	Female	Not URM	Science/Discipline-Related	Faculty	All Other Positions
OPA_ID_025	T32 Postdocs	Female	Not URM	Science/Discipline-Related	Faculty	All Other Positions
OPA_ID_026	Non-T32 Postdocs	Male	Not URM	Science/Discipline-Related	Non-Faculty	All Other Positions
OPA_ID_027	Non-T32 Postdocs	Male	Not URM	Science/Discipline-Related	Faculty	All Other Positions
OPA_ID_028	Non-T32 Postdocs	Female	URM	Science/Discipline-Related	Faculty	All Other Positions
OPA_ID_029	Non-T32 Postdocs	Male	Not URM	Primarily Research	Faculty	Primarily Research Faculty
OPA_ID_030	Non-T32 Postdocs	Female	Not URM	Science/Discipline-Related	Non-Faculty	All Other Positions
OPA_ID_031	Non-T32 Postdocs	Female	Not URM	Science/Discipline-Related	Faculty	All Other Positions
OPA_ID_032	Non-T32 Postdocs	Male	Not URM	Science/Discipline-Related	Faculty	All Other Positions
OPA_ID_033	Non-T32 Postdocs	Female	Not URM	Primarily Research	Faculty	Primarily Research Faculty
OPA_ID_034	Non-T32 Postdocs	Male	Not URM	Science/Discipline-Related	Faculty	All Other Positions
OPA_ID_035	Non-T32 Postdocs	Female	Not URM	Primarily Research	Faculty	Primarily Research Faculty
OPA_ID_036	Non-T32 Postdocs	Female	Not URM	Science/Discipline-Related	Faculty	All Other Positions
OPA_ID_037	T32 Postdocs	Male	Not URM	Primarily Research	Non-Faculty	All Other Positions
OPA_ID_038	Non-T32 Postdocs	Female	Not URM	Science/Discipline-Related	Faculty	All Other Positions
OPA_ID_039	Non-T32 Postdocs	Male	Not URM	Primarily Research	Faculty	Primarily Research Faculty
OPA_ID_040	T32 Postdocs	Female	Not URM	Science/Discipline-Related	Faculty	All Other Positions
OPA_ID_041	Non-T32 Postdocs	Female	Not URM	Science/Discipline-Related	Faculty	All Other Positions
OPA_ID_042	Non-T32 Postdocs	Male	Not URM	Primarily Research	Faculty	Primarily Research Faculty
OPA_ID_043	Non-T32 Postdocs	Female	URM	Science/Discipline-Related	Non-Faculty	All Other Positions
OPA_ID_044	Non-T32 Postdocs	Female	Not URM	Science/Discipline-Related	Faculty	All Other Positions
OPA_ID_045	T32 Postdocs	Male	Not URM	Primarily Research	Faculty	Primarily Research Faculty
OPA_ID_046	Non-T32 Postdocs	Female	Not URM	Science/Discipline-Related	Non-Faculty	All Other Positions
OPA_ID_047	Non-T32 Postdocs	Male	Not URM	Primarily Research	Non-Faculty	All Other Positions
OPA_ID_048	Non-T32 Postdocs	Female	Not URM	Primarily Research	Non-Faculty	All Other Positions
OPA_ID_049	Non-T32 Postdocs	Female	Not URM	Science/Discipline-Related	Non-Faculty	All Other Positions
OPA_ID_050	Non-T32 Postdocs	Male	Not URM	Primarily Research	Faculty	Primarily Research Faculty
OPA_ID_051	Non-T32 Postdocs	Female	Not URM	Primarily Research	Faculty	Primarily Research Faculty
OPA_ID_052	Non-T32 Postdocs	Female	Not URM	Not Related To Science/Discipline	Non-Faculty	All Other Positions
OPA_ID_053	Non-T32 Postdocs	Female	Not URM	Science/Discipline-Related	Non-Faculty	All Other Positions
OPA_ID_054	Non-T32 Postdocs	Female	Not URM	Science/Discipline-Related	Non-Faculty	All Other Positions
OPA_ID_055	Non-T32 Postdocs	Male	Not URM	Science/Discipline-Related	Non-Faculty	All Other Positions
OPA_ID_056	Non-T32 Postdocs	Male	Not URM	Not Related To Science/Discipline	Non-Faculty	All Other Positions
OPA_ID_057	Non-T32 Postdocs	Male	Not URM	Science/Discipline-Related	Non-Faculty	All Other Positions
OPA_ID_058	Non-T32 Postdocs	Female	Not URM	Science/Discipline-Related	Faculty	All Other Positions
OPA_ID_059	Non-T32 Postdocs	Male	Not URM	Science/Discipline-Related	Non-Faculty	All Other Positions
OPA_ID_060	Non-T32 Postdocs	Female	Not URM	Primarily Research	Faculty	Primarily Research Faculty
OPA_ID_061	Non-T32 Postdocs	Female	Not URM	Science/Discipline-Related	Faculty	All Other Positions
OPA_ID_062	Non-T32 Postdocs	Male	Not URM	Science/Discipline-Related	Non-Faculty	All Other Positions
OPA_ID_063	Non-T32 Postdocs	Female	Not URM	Primarily Research	Faculty	Primarily Research Faculty
OPA_ID_064	Non-T32 Postdocs	Female	Not URM	Primarily Teaching	Faculty	All Other Positions
OPA_ID_065	Non-T32 Postdocs	Male	Not URM	Further Training Or Education	Non-Faculty	All Other Positions
OPA_ID_066	Non-T32 Postdocs	Male	Not URM	Science/Discipline-Related	Non-Faculty	All Other Positions
OPA_ID_067	Non-T32 Postdocs	Female	Not URM	Science/Discipline-Related	Non-Faculty	All Other Positions
OPA_ID_068	Non-T32 Postdocs	Female	Not URM	Science/Discipline-Related	Non-Faculty	All Other Positions
OPA_ID_069	Non-T32 Postdocs	Female	Not URM	Science/Discipline-Related	Non-Faculty	All Other Positions
OPA_ID_070	Non-T32 Postdocs	Female	Not URM	Science/Discipline-Related	Faculty	All Other Positions
OPA_ID_071	Non-T32 Postdocs	Female	URM	Science/Discipline-Related	Non-Faculty	All Other Positions
OPA_ID_072	Non-T32 Postdocs	Female	Not URM	Primarily Research	Faculty	Primarily Research Faculty
OPA_ID_073	T32 Postdocs	Male	Not URM	Primarily Research	Faculty	Primarily Research Faculty
OPA_ID_074	Non-T32 Postdocs	Female	URM	Science/Discipline-Related	Faculty	All Other Positions
OPA_ID_075	T32 Postdocs	Female	Not URM	Science/Discipline-Related	Faculty	All Other Positions
OPA_ID_076	Non-T32 Postdocs	Male	Not URM	Primarily Research	Faculty	Primarily Research Faculty
OPA_ID_077	Non-T32 Postdocs	Male	Not URM	Primarily Research	Non-Faculty	All Other Positions
OPA_ID_078	T32 Postdocs	Female	URM	Science/Discipline-Related	Non-Faculty	All Other Positions
OPA_ID_079	Non-T32 Postdocs	Female	Not URM	Science/Discipline-Related	Faculty	All Other Positions
OPA_ID_080	T32 Postdocs	Male	Not URM	None	Non-Faculty	All Other Positions
OPA_ID_081	Non-T32 Postdocs	Female	Not URM	Science/Discipline-Related	Non-Faculty	All Other Positions
OPA_ID_082	Non-T32 Postdocs	Female	Not URM	Science/Discipline-Related	Faculty	All Other Positions
OPA_ID_083	Non-T32 Postdocs	Male	Not URM	Science/Discipline-Related	Non-Faculty	All Other Positions
OPA_ID_084	Non-T32 Postdocs	Male	URM	Science/Discipline-Related	Faculty	All Other Positions
OPA_ID_085	Non-T32 Postdocs	Female	Not URM	Science/Discipline-Related	Non-Faculty	All Other Positions
OPA_ID_086	Non-T32 Postdocs	Female	Not URM	Science/Discipline-Related	Faculty	All Other Positions
OPA_ID_087	Non-T32 Postdocs	Male	Not URM	Primarily Research	Non-Faculty	All Other Positions
OPA_ID_088	Non-T32 Postdocs	Female	Not URM	Primarily Research	Faculty	Primarily Research Faculty
OPA_ID_089	Non-T32 Postdocs	Female	Not URM	Science/Discipline-Related	Faculty	All Other Positions
OPA_ID_090	Non-T32 Postdocs	Female	Not URM	Primarily Research	Faculty	Primarily Research Faculty
OPA_ID_091	T32 Postdocs	Female	URM	Primarily Research	Faculty	Primarily Research Faculty
OPA_ID_092	Non-T32 Postdocs	Female	Not URM	Science/Discipline-Related	Non-Faculty	All Other Positions
OPA_ID_093	Non-T32 Postdocs	Female	Not URM	Science/Discipline-Related	Faculty	All Other Positions
OPA_ID_094	Non-T32 Postdocs	Female	URM	Science/Discipline-Related	Non-Faculty	All Other Positions
OPA_ID_095	Non-T32 Postdocs	Female	Not URM	Primarily Research	Faculty	Primarily Research Faculty
OPA_ID_096	Non-T32 Postdocs	Female	Not URM	Science/Discipline-Related	Non-Faculty	All Other Positions
OPA_ID_097	Non-T32 Postdocs	Female	Not URM	Primarily Research	Faculty	Primarily Research Faculty
OPA_ID_098	Non-T32 Postdocs	Female	Not URM	Primarily Research	Faculty	Primarily Research Faculty
OPA_ID_099	Non-T32 Postdocs	Male	Not URM	Primarily Research	Faculty	Primarily Research Faculty
OPA_ID_100	Non-T32 Postdocs	Male	URM	Primarily Research	Faculty	Primarily Research Faculty
OPA_ID_101	Non-T32 Postdocs	Male	Not URM	Science/Discipline-Related	Non-Faculty	All Other Positions
OPA_ID_102	Non-T32 Postdocs	Male	Not URM	Primarily Research	Non-Faculty	All Other Positions
OPA_ID_103	T32 Postdocs	Female	Not URM	Primarily Research	Faculty	Primarily Research Faculty
OPA_ID_104	Non-T32 Postdocs	Male	Not URM	Science/Discipline-Related	Faculty	All Other Positions
OPA_ID_105	Non-T32 Postdocs	Female	Not URM	Science/Discipline-Related	Non-Faculty	All Other Positions
OPA_ID_106	Non-T32 Postdocs	Female	Not URM	Science/Discipline-Related	Faculty	All Other Positions
OPA_ID_107	Non-T32 Postdocs	Female	URM	Primarily Research	Faculty	Primarily Research Faculty
OPA_ID_108	Non-T32 Postdocs	Male	Not URM	Science/Discipline-Related	Non-Faculty	All Other Positions
OPA_ID_109	Non-T32 Postdocs	Male	Not URM	Science/Discipline-Related	Non-Faculty	All Other Positions
OPA_ID_110	Non-T32 Postdocs	Female	Not URM	Primarily Teaching	Faculty	All Other Positions
OPA_ID_111	Non-T32 Postdocs	Female	Not URM	Primarily Research	Faculty	Primarily Research Faculty
OPA_ID_112	Non-T32 Postdocs	Male	Not URM	Primarily Research	Non-Faculty	All Other Positions
OPA_ID_113	Non-T32 Postdocs	Female	Not URM	Further Training Or Education	Non-Faculty	All Other Positions
OPA_ID_114	Non-T32 Postdocs	Male	Not URM	Science/Discipline-Related	Non-Faculty	All Other Positions
OPA_ID_115	Non-T32 Postdocs	Male	Not URM	Primarily Research	Faculty	Primarily Research Faculty
OPA_ID_116	Non-T32 Postdocs	Female	Not URM	Primarily Research	Faculty	Primarily Research Faculty
OPA_ID_117	Non-T32 Postdocs	Female	Not URM	Primarily Research	Faculty	Primarily Research Faculty
OPA_ID_118	Non-T32 Postdocs	Female	Not URM	Science/Discipline-Related	Faculty	All Other Positions
OPA_ID_119	Non-T32 Postdocs	Female	Not URM	Science/Discipline-Related	Non-Faculty	All Other Positions
OPA_ID_120	Non-T32 Postdocs	Female	Not URM	Science/Discipline-Related	Non-Faculty	All Other Positions
OPA_ID_121	Non-T32 Postdocs	Male	Not URM	Primarily Research	Faculty	Primarily Research Faculty
OPA_ID_122	Non-T32 Postdocs	Male	Not URM	Science/Discipline-Related	Non-Faculty	All Other Positions
OPA_ID_123	Non-T32 Postdocs	Female	Not URM	Primarily Research	Faculty	Primarily Research Faculty
OPA_ID_124	T32 Postdocs	Male	Not URM	Science/Discipline-Related	Non-Faculty	All Other Positions
OPA_ID_125	Non-T32 Postdocs	Female	Not URM	Science/Discipline-Related	Faculty	All Other Positions
OPA_ID_126	T32 Postdocs	Male	Not URM	Science/Discipline-Related	Faculty	All Other Positions
OPA_ID_127	Non-T32 Postdocs	Male	Not URM	Primarily Research	Non-Faculty	All Other Positions
OPA_ID_128	Non-T32 Postdocs	Female	Not URM	Primarily Research	Non-Faculty	All Other Positions
OPA_ID_129	Non-T32 Postdocs	Female	Not URM	Primarily Research	Faculty	Primarily Research Faculty
OPA_ID_130	Non-T32 Postdocs	Male	Not URM	Primarily Research	Non-Faculty	All Other Positions
OPA_ID_131	Non-T32 Postdocs	Female	Not URM	Science/Discipline-Related	Faculty	All Other Positions
OPA_ID_132	Non-T32 Postdocs	Female	Not URM	Science/Discipline-Related	Non-Faculty	All Other Positions
OPA_ID_133	Non-T32 Postdocs	Female	URM	Science/Discipline-Related	Non-Faculty	All Other Positions
OPA_ID_134	Non-T32 Postdocs	Female	Not URM	Science/Discipline-Related	Non-Faculty	All Other Positions
OPA_ID_135	Non-T32 Postdocs	Male	Not URM	Primarily Research	Faculty	Primarily Research Faculty
OPA_ID_136	Non-T32 Postdocs	Male	Not URM	Primarily Research	Non-Faculty	All Other Positions
OPA_ID_137	Non-T32 Postdocs	Female	URM	Not Related To Science/Discipline	Non-Faculty	All Other Positions
OPA_ID_138	Non-T32 Postdocs	Female	Not URM	Primarily Teaching	Faculty	All Other Positions
OPA_ID_139	T32 Postdocs	Female	Not URM	Primarily Research	Faculty	All Other Positions
OPA_ID_140	Non-T32 Postdocs	Male	URM	Primarily Research	Non-Faculty	All Other Positions
OPA_ID_141	Non-T32 Postdocs	Female	Not URM	Primarily Research	Faculty	Primarily Research Faculty
OPA_ID_142	Non-T32 Postdocs	Male	Not URM	Science/Discipline-Related	Non-Faculty	All Other Positions
OPA_ID_143	Non-T32 Postdocs	Male	Not URM	Primarily Teaching	Faculty	All Other Positions
OPA_ID_144	Non-T32 Postdocs	Male	Not URM	Primarily Research	Non-Faculty	All Other Positions
OPA_ID_145	Non-T32 Postdocs	Female	Not URM	Primarily Research	Faculty	Primarily Research Faculty
OPA_ID_146	Non-T32 Postdocs	Male	URM	Primarily Research	Faculty	Primarily Research Faculty
OPA_ID_147	Non-T32 Postdocs	Male	Not URM	Primarily Research	Faculty	Primarily Research Faculty
OPA_ID_148	Non-T32 Postdocs	Female	Not URM	Science/Discipline-Related	Non-Faculty	All Other Positions
OPA_ID_149	T32 Postdocs	Male	Not URM	Science/Discipline-Related	Non-Faculty	All Other Positions
OPA_ID_150	T32 Postdocs	Male	Not URM	Science/Discipline-Related	Faculty	All Other Positions
OPA_ID_151	T32 Postdocs	Female	Not URM	Science/Discipline-Related	Non-Faculty	All Other Positions
OPA_ID_152	Non-T32 Postdocs	Male	Not URM	Science/Discipline-Related	Faculty	All Other Positions
OPA_ID_153	Non-T32 Postdocs	Female	Not URM	Primarily Research	Non-Faculty	All Other Positions
OPA_ID_154	Non-T32 Postdocs	Male	Not URM	Science/Discipline-Related	Non-Faculty	All Other Positions
OPA_ID_155	Non-T32 Postdocs	Male	Not URM	Science/Discipline-Related	Non-Faculty	All Other Positions
OPA_ID_156	Non-T32 Postdocs	Female	Not URM	Primarily Research	Faculty	Primarily Research Faculty
OPA_ID_157	Non-T32 Postdocs	Female	Not URM	Primarily Research	Faculty	Primarily Research Faculty
OPA_ID_158	Non-T32 Postdocs	Male	Not URM	Further Training Or Education	Non-Faculty	All Other Positions
OPA_ID_159	T32 Postdocs	Male	Not URM	Science/Discipline-Related	Faculty	All Other Positions
OPA_ID_160	Non-T32 Postdocs	Female	Not URM	Primarily Research	Non-Faculty	All Other Positions
OPA_ID_161	Non-T32 Postdocs	Male	Not URM	Primarily Research	Non-Faculty	All Other Positions
OPA_ID_162	Non-T32 Postdocs	Female	Not URM	Science/Discipline-Related	Faculty	All Other Positions
OPA_ID_163	Non-T32 Postdocs	Female	Not URM	Science/Discipline-Related	Non-Faculty	All Other Positions
OPA_ID_164	Non-T32 Postdocs	Female	Not URM	Primarily Research	Non-Faculty	All Other Positions
OPA_ID_165	Non-T32 Postdocs	Male	Not URM	Primarily Research	Faculty	Primarily Research Faculty
OPA_ID_166	Non-T32 Postdocs	Male	Not URM	Science/Discipline-Related	Non-Faculty	All Other Positions
OPA_ID_167	T32 Postdocs	Male	URM	Science/Discipline-Related	Non-Faculty	All Other Positions
OPA_ID_168	Non-T32 Postdocs	Female	Not URM	Science/Discipline-Related	Faculty	All Other Positions
OPA_ID_169	Non-T32 Postdocs	Female	Not URM	Primarily Research	Faculty	Primarily Research Faculty
OPA_ID_170	T32 Postdocs	Male	Not URM	Primarily Research	Faculty	Primarily Research Faculty
OPA_ID_171	T32 Postdocs	Female	URM	Primarily Research	Non-Faculty	All Other Positions
OPA_ID_172	Non-T32 Postdocs	Female	URM	Science/Discipline-Related	Non-Faculty	All Other Positions
OPA_ID_173	Non-T32 Postdocs	Female	Not URM	Primarily Research	Faculty	Primarily Research Faculty
OPA_ID_174	T32 Postdocs	Female	Not URM	Primarily Research	Non-Faculty	All Other Positions
OPA_ID_175	T32 Postdocs	Female	Not URM	Science/Discipline-Related	Non-Faculty	All Other Positions
OPA_ID_176	Non-T32 Postdocs	Female	Not URM	Science/Discipline-Related	Faculty	All Other Positions
OPA_ID_177	Non-T32 Postdocs	Female	URM	Primarily Research	Faculty	Primarily Research Faculty
OPA_ID_178	Non-T32 Postdocs	Male	Not URM	Primarily Research	Non-Faculty	All Other Positions
OPA_ID_179	Non-T32 Postdocs	Female	Not URM	Science/Discipline-Related	Faculty	All Other Positions
OPA_ID_180	Non-T32 Postdocs	Male	Not URM	Primarily Research	Non-Faculty	All Other Positions
OPA_ID_181	Non-T32 Postdocs	Female	Not URM	Science/Discipline-Related	Faculty	All Other Positions
OPA_ID_182	T32 Postdocs	Female	Not URM	Primarily Research	Faculty	Primarily Research Faculty
OPA_ID_183	Non-T32 Postdocs	Female	Not URM	Science/Discipline-Related	Non-Faculty	All Other Positions
OPA_ID_184	Non-T32 Postdocs	Female	Not URM	Science/Discipline-Related	Non-Faculty	All Other Positions
OPA_ID_185	Non-T32 Postdocs	Male	Not URM	Science/Discipline-Related	Non-Faculty	All Other Positions
OPA_ID_186	Non-T32 Postdocs	Male	Not URM	Science/Discipline-Related	Non-Faculty	All Other Positions
OPA_ID_187	Non-T32 Postdocs	Male	Not URM	Primarily Research	Faculty	Primarily Research Faculty
OPA_ID_188	Non-T32 Postdocs	Male	Not URM	Primarily Research	Faculty	Primarily Research Faculty
OPA_ID_189	Non-T32 Postdocs	Female	Not URM	Primarily Research	Faculty	Primarily Research Faculty
OPA_ID_190	Non-T32 Postdocs	Male	Not URM	Primarily Research	Faculty	Primarily Research Faculty
OPA_ID_191	Non-T32 Postdocs	Male	Not URM	Science/Discipline-Related	Non-Faculty	All Other Positions
OPA_ID_192	Non-T32 Postdocs	Female	Not URM	Science/Discipline-Related	Non-Faculty	All Other Positions
OPA_ID_193	Non-T32 Postdocs	Male	Not URM	Primarily Research	Non-Faculty	All Other Positions
OPA_ID_194	Non-T32 Postdocs	Male	Not URM	Primarily Research	Faculty	Primarily Research Faculty
OPA_ID_195	Non-T32 Postdocs	Female	Not URM	Science/Discipline-Related	Faculty	All Other Positions
OPA_ID_196	Non-T32 Postdocs	Male	Not URM	Science/Discipline-Related	Non-Faculty	All Other Positions
OPA_ID_197	Non-T32 Postdocs	Female	Not URM	Primarily Research	Faculty	Primarily Research Faculty
OPA_ID_198	Non-T32 Postdocs	Male	Not URM	Primarily Research	Non-Faculty	All Other Positions
OPA_ID_199	Non-T32 Postdocs	Female	Not URM	Primarily Teaching	Faculty	All Other Positions
OPA_ID_200	Non-T32 Postdocs	Male	Not URM	Science/Discipline-Related	Non-Faculty	All Other Positions
OPA_ID_201	Non-T32 Postdocs	Male	Not URM	Primarily Research	Faculty	Primarily Research Faculty
OPA_ID_202	Non-T32 Postdocs	Male	Not URM	Primarily Research	Faculty	Primarily Research Faculty
OPA_ID_203	Non-T32 Postdocs	Male	Not URM	Science/Discipline-Related	Non-Faculty	All Other Positions
OPA_ID_204	Non-T32 Postdocs	Female	Not URM	Science/Discipline-Related	Non-Faculty	All Other Positions
OPA_ID_205	Non-T32 Postdocs	Male	Not URM	Primarily Research	Faculty	Primarily Research Faculty
OPA_ID_206	Non-T32 Postdocs	Female	Not URM	Science/Discipline-Related	Faculty	All Other Positions
OPA_ID_207	Non-T32 Postdocs	Female	Not URM	Primarily Research	Faculty	Primarily Research Faculty
OPA_ID_208	Non-T32 Postdocs	Male	Not URM	Science/Discipline-Related	Non-Faculty	All Other Positions
OPA_ID_209	Non-T32 Postdocs	Male	Not URM	Science/Discipline-Related	Non-Faculty	All Other Positions
OPA_ID_210	Non-T32 Postdocs	Female	URM	Science/Discipline-Related	Non-Faculty	All Other Positions
OPA_ID_211	Non-T32 Postdocs	Male	Not URM	Primarily Research	Faculty	Primarily Research Faculty
OPA_ID_212	Non-T32 Postdocs	Male	Not URM	Primarily Research	Non-Faculty	All Other Positions
OPA_ID_213	T32 Postdocs	Female	Not URM	Science/Discipline-Related	Non-Faculty	All Other Positions
OPA_ID_214	Non-T32 Postdocs	Male	Not URM	Science/Discipline-Related	Non-Faculty	All Other Positions
OPA_ID_215	Non-T32 Postdocs	Male	Not URM	Science/Discipline-Related	Non-Faculty	All Other Positions
OPA_ID_216	Non-T32 Postdocs	Male	Not URM	Science/Discipline-Related	Faculty	All Other Positions
OPA_ID_217	Non-T32 Postdocs	Male	Not URM	Primarily Research	Non-Faculty	All Other Positions
OPA_ID_218	Non-T32 Postdocs	Female	Not URM	None	Non-Faculty	All Other Positions
OPA_ID_219	Non-T32 Postdocs	Female	Not URM	Further Training Or Education	Non-Faculty	All Other Positions
OPA_ID_220	Non-T32 Postdocs	Female	Not URM	Science/Discipline-Related	Non-Faculty	All Other Positions
OPA_ID_221	Non-T32 Postdocs	Male	Not URM	Primarily Research	Non-Faculty	All Other Positions
OPA_ID_222	Non-T32 Postdocs	Male	Not URM	Primarily Teaching	Faculty	All Other Positions
OPA_ID_223	Non-T32 Postdocs	Female	Not URM	Science/Discipline-Related	Non-Faculty	All Other Positions
OPA_ID_224	Non-T32 Postdocs	Male	Not URM	Primarily Research	Faculty	Primarily Research Faculty
OPA_ID_225	Non-T32 Postdocs	Female	Not URM	Science/Discipline-Related	Faculty	All Other Positions
OPA_ID_226	Non-T32 Postdocs	Male	URM	Science/Discipline-Related	Non-Faculty	All Other Positions
OPA_ID_227	T32 Postdocs	Male	Not URM	Primarily Research	Faculty	Primarily Research Faculty
OPA_ID_228	Non-T32 Postdocs	Female	Not URM	Science/Discipline-Related	Non-Faculty	All Other Positions
OPA_ID_229	Non-T32 Postdocs	Male	Not URM	Primarily Research	Non-Faculty	All Other Positions
OPA_ID_230	Non-T32 Postdocs	Female	Not URM	Science/Discipline-Related	Non-Faculty	All Other Positions
OPA_ID_231	T32 Postdocs	Male	Not URM	Primarily Research	Faculty	Primarily Research Faculty
OPA_ID_232	Non-T32 Postdocs	Male	Not URM	Science/Discipline-Related	Non-Faculty	All Other Positions
OPA_ID_233	Non-T32 Postdocs	Male	Not URM	Science/Discipline-Related	Non-Faculty	All Other Positions
OPA_ID_234	Non-T32 Postdocs	Male	Not URM	Science/Discipline-Related	Non-Faculty	All Other Positions
OPA_ID_235	Non-T32 Postdocs	Female	Not URM	Primarily Research	Faculty	Primarily Research Faculty
OPA_ID_236	Non-T32 Postdocs	Male	Not URM	Science/Discipline-Related	Non-Faculty	All Other Positions
OPA_ID_237	Non-T32 Postdocs	Male	Not URM	Science/Discipline-Related	Faculty	All Other Positions
OPA_ID_238	Non-T32 Postdocs	Female	Not URM	Primarily Research	Faculty	Primarily Research Faculty
OPA_ID_239	Non-T32 Postdocs	Female	Not URM	Science/Discipline-Related	Non-Faculty	All Other Positions
OPA_ID_240	Non-T32 Postdocs	Male	Not URM	Primarily Research	Faculty	Primarily Research Faculty
OPA_ID_241	Non-T32 Postdocs	Female	Not URM	Primarily Research	Non-Faculty	All Other Positions
OPA_ID_242	Non-T32 Postdocs	Male	Not URM	Primarily Research	Faculty	Primarily Research Faculty
OPA_ID_243	Non-T32 Postdocs	Male	Not URM	Science/Discipline-Related	Non-Faculty	All Other Positions
OPA_ID_244	Non-T32 Postdocs	Female	Not URM	Primarily Research	Faculty	All Other Positions
OPA_ID_245	Non-T32 Postdocs	Male	Not URM	Science/Discipline-Related	Faculty	All Other Positions
OPA_ID_246	Non-T32 Postdocs	Male	Not URM	Primarily Research	Faculty	Primarily Research Faculty
OPA_ID_247	Non-T32 Postdocs	Female	Not URM	Primarily Research	Faculty	Primarily Research Faculty
OPA_ID_248	Non-T32 Postdocs	Male	Not URM	Further Training Or Education	Non-Faculty	All Other Positions
OPA_ID_249	Non-T32 Postdocs	Male	Not URM	Primarily Research	Non-Faculty	All Other Positions
OPA_ID_250	T32 Postdocs	Male	Not URM	Primarily Research	Faculty	Primarily Research Faculty
OPA_ID_251	Non-T32 Postdocs	Female	Not URM	Science/Discipline-Related	Non-Faculty	All Other Positions
OPA_ID_252	Non-T32 Postdocs	Male	URM	Primarily Research	Non-Faculty	All Other Positions
OPA_ID_253	Non-T32 Postdocs	Male	Not URM	Science/Discipline-Related	Non-Faculty	All Other Positions
OPA_ID_254	Non-T32 Postdocs	Female	URM	Science/Discipline-Related	Non-Faculty	All Other Positions
OPA_ID_255	Non-T32 Postdocs	Male	Not URM	Science/Discipline-Related	Non-Faculty	All Other Positions
OPA_ID_256	Non-T32 Postdocs	Female	Not URM	Primarily Research	Faculty	Primarily Research Faculty
OPA_ID_257	Non-T32 Postdocs	Female	Not URM	Primarily Research	Faculty	Primarily Research Faculty
OPA_ID_258	Non-T32 Postdocs	Female	Not URM	Primarily Research	Non-Faculty	All Other Positions
OPA_ID_259	Non-T32 Postdocs	Female	Not URM	Science/Discipline-Related	Non-Faculty	All Other Positions
OPA_ID_260	Non-T32 Postdocs	Female	Not URM	Science/Discipline-Related	Non-Faculty	All Other Positions
OPA_ID_261	Non-T32 Postdocs	Male	Not URM	Science/Discipline-Related	Non-Faculty	All Other Positions
OPA_ID_262	Non-T32 Postdocs	Female	Not URM	Science/Discipline-Related	Non-Faculty	All Other Positions
OPA_ID_263	Non-T32 Postdocs	Female	Not URM	Primarily Research	Faculty	Primarily Research Faculty
OPA_ID_264	Non-T32 Postdocs	Male	Not URM	Science/Discipline-Related	Non-Faculty	All Other Positions
OPA_ID_265	T32 Postdocs	Male	Not URM	Primarily Research	Faculty	Primarily Research Faculty
OPA_ID_266	Non-T32 Postdocs	Male	Not URM	Science/Discipline-Related	Non-Faculty	All Other Positions
OPA_ID_267	Non-T32 Postdocs	Female	Not URM	Further Training Or Education	Non-Faculty	All Other Positions
OPA_ID_268	Non-T32 Postdocs	Male	Not URM	Science/Discipline-Related	Non-Faculty	All Other Positions
OPA_ID_269	Non-T32 Postdocs	Female	Not URM	Primarily Research	Faculty	Primarily Research Faculty
OPA_ID_270	Non-T32 Postdocs	Male	URM	Science/Discipline-Related	Non-Faculty	All Other Positions
OPA_ID_271	Non-T32 Postdocs	Female	Not URM	Primarily Research	Faculty	Primarily Research Faculty
OPA_ID_272	Non-T32 Postdocs	Male	Not URM	Science/Discipline-Related	Non-Faculty	All Other Positions
OPA_ID_273	Non-T32 Postdocs	Male	Not URM	Primarily Research	Faculty	Primarily Research Faculty
OPA_ID_274	Non-T32 Postdocs	Female	URM	Science/Discipline-Related	Non-Faculty	All Other Positions
OPA_ID_275	T32 Postdocs	Male	URM	Primarily Research	Non-Faculty	All Other Positions
OPA_ID_276	Non-T32 Postdocs	Female	URM	Science/Discipline-Related	Non-Faculty	All Other Positions
OPA_ID_277	Non-T32 Postdocs	Female	Not URM	Primarily Research	Faculty	All Other Positions
OPA_ID_278	Non-T32 Postdocs	Male	Not URM	Science/Discipline-Related	Faculty	All Other Positions
OPA_ID_279	Non-T32 Postdocs	Female	Not URM	Primarily Research	Non-Faculty	All Other Positions
OPA_ID_280	Non-T32 Postdocs	Male	Not URM	Primarily Research	Non-Faculty	All Other Positions
OPA_ID_281	Non-T32 Postdocs	Male	Not URM	Science/Discipline-Related	Non-Faculty	All Other Positions
OPA_ID_282	Non-T32 Postdocs	Male	URM	Further Training Or Education	Non-Faculty	All Other Positions
OPA_ID_283	Non-T32 Postdocs	Female	Not URM	Science/Discipline-Related	Non-Faculty	All Other Positions
OPA_ID_284	Non-T32 Postdocs	Female	Not URM	Primarily Research	Non-Faculty	All Other Positions
OPA_ID_285	T32 Postdocs	Female	Not URM	Science/Discipline-Related	Non-Faculty	All Other Positions
OPA_ID_286	Non-T32 Postdocs	Female	Not URM	Primarily Research	Faculty	Primarily Research Faculty
OPA_ID_287	Non-T32 Postdocs	Male	Not URM	Primarily Research	Faculty	Primarily Research Faculty
OPA_ID_288	Non-T32 Postdocs	Female	Not URM	Primarily Research	Faculty	Primarily Research Faculty
OPA_ID_289	T32 Postdocs	Female	Not URM	Primarily Research	Non-Faculty	All Other Positions
OPA_ID_290	Non-T32 Postdocs	Female	Not URM	Science/Discipline-Related	Non-Faculty	All Other Positions
OPA_ID_291	T32 Postdocs	Male	Not URM	Primarily Research	Faculty	Primarily Research Faculty
OPA_ID_292	Non-T32 Postdocs	Female	URM	Science/Discipline-Related	Faculty	All Other Positions
OPA_ID_293	Non-T32 Postdocs	Female	Not URM	Primarily Research	Non-Faculty	All Other Positions
OPA_ID_294	Non-T32 Postdocs	Female	Not URM	Primarily Research	Non-Faculty	All Other Positions
OPA_ID_295	Non-T32 Postdocs	Female	Not URM	Science/Discipline-Related	Faculty	All Other Positions
OPA_ID_296	Non-T32 Postdocs	Female	Not URM	Science/Discipline-Related	Non-Faculty	All Other Positions
OPA_ID_297	Non-T32 Postdocs	Female	Not URM	Science/Discipline-Related	Non-Faculty	All Other Positions
OPA_ID_298	Non-T32 Postdocs	Female	Not URM	Primarily Research	Non-Faculty	All Other Positions
OPA_ID_299	Non-T32 Postdocs	Female	Not URM	Primarily Research	Non-Faculty	All Other Positions
OPA_ID_300	Non-T32 Postdocs	Female	Not URM	Primarily Research	Non-Faculty	All Other Positions
OPA_ID_301	Non-T32 Postdocs	Male	Not URM	Science/Discipline-Related	Faculty	All Other Positions
OPA_ID_302	Non-T32 Postdocs	Male	Not URM	Primarily Research	Faculty	Primarily Research Faculty
OPA_ID_303	T32 Postdocs	Male	Not URM	Science/Discipline-Related	Non-Faculty	All Other Positions
OPA_ID_304	Non-T32 Postdocs	Male	Not URM	Science/Discipline-Related	Non-Faculty	All Other Positions
OPA_ID_305	Non-T32 Postdocs	Male	Not URM	Further Training Or Education	Non-Faculty	All Other Positions
OPA_ID_306	Non-T32 Postdocs	Male	Not URM	Primarily Research	Faculty	Primarily Research Faculty
OPA_ID_307	Non-T32 Postdocs	Female	Not URM	Science/Discipline-Related	Non-Faculty	All Other Positions
OPA_ID_308	Non-T32 Postdocs	Male	Not URM	Primarily Research	Faculty	Primarily Research Faculty
OPA_ID_309	Non-T32 Postdocs	Female	Not URM	Primarily Research	Non-Faculty	All Other Positions
OPA_ID_310	T32 Postdocs	Female	Not URM	Primarily Teaching	Faculty	All Other Positions
OPA_ID_311	Non-T32 Postdocs	Female	URM	Science/Discipline-Related	Non-Faculty	All Other Positions
OPA_ID_312	Non-T32 Postdocs	Female	Not URM	Primarily Research	Non-Faculty	All Other Positions
OPA_ID_313	Non-T32 Postdocs	Female	Not URM	Science/Discipline-Related	Non-Faculty	All Other Positions
OPA_ID_314	Non-T32 Postdocs	Female	Not URM	Primarily Research	Faculty	Primarily Research Faculty
OPA_ID_315	T32 Postdocs	Male	Not URM	Primarily Research	Non-Faculty	All Other Positions
OPA_ID_316	Non-T32 Postdocs	Female	Not URM	Primarily Research	Non-Faculty	All Other Positions
OPA_ID_317	Non-T32 Postdocs	Male	Not URM	Science/Discipline-Related	Non-Faculty	All Other Positions
OPA_ID_318	Non-T32 Postdocs	Male	Not URM	Primarily Research	Non-Faculty	All Other Positions
OPA_ID_319	Non-T32 Postdocs	Male	Not URM	Primarily Research	Faculty	Primarily Research Faculty
OPA_ID_320	Non-T32 Postdocs	Male	Not URM	Primarily Research	Non-Faculty	All Other Positions
OPA_ID_321	Non-T32 Postdocs	Male	Not URM	Primarily Research	Faculty	Primarily Research Faculty
OPA_ID_322	Non-T32 Postdocs	Male	Not URM	Primarily Research	Faculty	Primarily Research Faculty
OPA_ID_323	Non-T32 Postdocs	Male	Not URM	Further Training Or Education	Non-Faculty	All Other Positions
OPA_ID_324	Non-T32 Postdocs	Male	Not URM	Not Related To Science/Discipline	Non-Faculty	All Other Positions
OPA_ID_325	Non-T32 Postdocs	Female	Not URM	Primarily Research	Non-Faculty	All Other Positions
OPA_ID_326	Non-T32 Postdocs	Male	Not URM	Primarily Research	Non-Faculty	All Other Positions
OPA_ID_327	Non-T32 Postdocs	Female	Not URM	Science/Discipline-Related	Non-Faculty	All Other Positions
OPA_ID_328	Non-T32 Postdocs	Male	Not URM	Primarily Research	Faculty	Primarily Research Faculty
OPA_ID_329	Non-T32 Postdocs	Male	Not URM	Primarily Research	Non-Faculty	All Other Positions
OPA_ID_330	Non-T32 Postdocs	Male	Not URM	Primarily Research	Faculty	Primarily Research Faculty
OPA_ID_331	Non-T32 Postdocs	Male	Not URM	Science/Discipline-Related	Non-Faculty	All Other Positions
OPA_ID_332	Non-T32 Postdocs	Male	Not URM	Primarily Research	Faculty	Primarily Research Faculty
OPA_ID_333	T32 Postdocs	Male	Not URM	Primarily Research	Non-Faculty	All Other Positions
OPA_ID_334	Non-T32 Postdocs	Female	Not URM	Primarily Research	Faculty	Primarily Research Faculty
OPA_ID_335	Non-T32 Postdocs	Male	Not URM	Primarily Research	Faculty	Primarily Research Faculty
OPA_ID_336	Non-T32 Postdocs	Male	Not URM	Science/Discipline-Related	Non-Faculty	All Other Positions
OPA_ID_337	Non-T32 Postdocs	Male	Not URM	Science/Discipline-Related	Non-Faculty	All Other Positions
OPA_ID_338	Non-T32 Postdocs	Male	Not URM	Not Related To Science/Discipline	Non-Faculty	All Other Positions
OPA_ID_339	Non-T32 Postdocs	Male	Not URM	Primarily Research	Faculty	Primarily Research Faculty
OPA_ID_340	Non-T32 Postdocs	Male	Not URM	Primarily Research	Non-Faculty	All Other Positions
OPA_ID_341	Non-T32 Postdocs	Male	Not URM	Primarily Research	Faculty	Primarily Research Faculty
OPA_ID_342	Non-T32 Postdocs	Female	Not URM	Primarily Research	Faculty	Primarily Research Faculty
OPA_ID_343	Non-T32 Postdocs	Male	Not URM	Primarily Research	Faculty	Primarily Research Faculty
OPA_ID_344	Non-T32 Postdocs	Male	URM	Science/Discipline-Related	Non-Faculty	All Other Positions
OPA_ID_345	Non-T32 Postdocs	Male	Not URM	Primarily Research	Faculty	Primarily Research Faculty
OPA_ID_346	Non-T32 Postdocs	Female	Not URM	Science/Discipline-Related	Non-Faculty	All Other Positions
OPA_ID_347	Non-T32 Postdocs	Female	Not URM	Science/Discipline-Related	Non-Faculty	All Other Positions
OPA_ID_348	Non-T32 Postdocs	Female	Not URM	Primarily Research	Faculty	Primarily Research Faculty
OPA_ID_349	Non-T32 Postdocs	Male	Not URM	Primarily Research	Non-Faculty	All Other Positions
OPA_ID_350	Non-T32 Postdocs	Male	Not URM	Primarily Research	Non-Faculty	All Other Positions
OPA_ID_351	Non-T32 Postdocs	Female	Not URM	Primarily Research	Non-Faculty	All Other Positions
OPA_ID_352	Non-T32 Postdocs	Female	Not URM	Science/Discipline-Related	Faculty	All Other Positions
OPA_ID_353	Non-T32 Postdocs	Female	Not URM	Science/Discipline-Related	Non-Faculty	All Other Positions
OPA_ID_354	Non-T32 Postdocs	Male	Not URM	Primarily Research	Non-Faculty	All Other Positions
OPA_ID_355	Non-T32 Postdocs	Female	URM	Primarily Research	Faculty	Primarily Research Faculty
OPA_ID_356	Non-T32 Postdocs	Female	Not URM	Science/Discipline-Related	Non-Faculty	All Other Positions
OPA_ID_357	Non-T32 Postdocs	Female	Not URM	Science/Discipline-Related	Faculty	All Other Positions
OPA_ID_358	Non-T32 Postdocs	Male	Not URM	Further Training Or Education	Non-Faculty	All Other Positions
OPA_ID_359	Non-T32 Postdocs	Male	Not URM	Primarily Research	Non-Faculty	All Other Positions
OPA_ID_360	Non-T32 Postdocs	Male	Not URM	Primarily Teaching	Faculty	All Other Positions
OPA_ID_361	Non-T32 Postdocs	Female	Not URM	Science/Discipline-Related	Non-Faculty	All Other Positions
OPA_ID_362	Non-T32 Postdocs	Male	Not URM	Science/Discipline-Related	Non-Faculty	All Other Positions
OPA_ID_363	Non-T32 Postdocs	Female	Not URM	Primarily Research	Faculty	Primarily Research Faculty
OPA_ID_364	Non-T32 Postdocs	Male	Not URM	Science/Discipline-Related	Non-Faculty	All Other Positions
OPA_ID_365	Non-T32 Postdocs	Male	URM	Primarily Teaching	Faculty	All Other Positions
OPA_ID_366	Non-T32 Postdocs	Female	Not URM	Science/Discipline-Related	Faculty	All Other Positions
OPA_ID_367	Non-T32 Postdocs	Male	Not URM	Science/Discipline-Related	Non-Faculty	All Other Positions
OPA_ID_368	Non-T32 Postdocs	Male	Not URM	Primarily Research	Non-Faculty	All Other Positions
OPA_ID_369	Non-T32 Postdocs	Female	Not URM	Primarily Research	Faculty	Primarily Research Faculty
OPA_ID_370	T32 Postdocs	Male	Not URM	Science/Discipline-Related	Non-Faculty	All Other Positions
OPA_ID_371	Non-T32 Postdocs	Male	Not URM	Science/Discipline-Related	Faculty	All Other Positions
OPA_ID_372	Non-T32 Postdocs	Female	Not URM	Science/Discipline-Related	Faculty	All Other Positions
OPA_ID_373	Non-T32 Postdocs	Male	Not URM	Further Training Or Education	Non-Faculty	All Other Positions
OPA_ID_374	Non-T32 Postdocs	Female	Not URM	Primarily Research	Non-Faculty	All Other Positions
OPA_ID_375	Non-T32 Postdocs	Male	Not URM	Primarily Research	Faculty	Primarily Research Faculty
OPA_ID_376	Non-T32 Postdocs	Male	URM	Science/Discipline-Related	Non-Faculty	All Other Positions
OPA_ID_377	Non-T32 Postdocs	Male	Not URM	Primarily Research	Faculty	Primarily Research Faculty
OPA_ID_378	Non-T32 Postdocs	Female	Not URM	Primarily Research	Non-Faculty	All Other Positions
OPA_ID_379	Non-T32 Postdocs	Male	Not URM	Primarily Research	Non-Faculty	All Other Positions
OPA_ID_380	Non-T32 Postdocs	Female	Not URM	Science/Discipline-Related	Faculty	All Other Positions
OPA_ID_381	Non-T32 Postdocs	Female	Not URM	Further Training Or Education	Non-Faculty	All Other Positions
OPA_ID_382	Non-T32 Postdocs	Female	Not URM	Science/Discipline-Related	Faculty	All Other Positions
OPA_ID_383	Non-T32 Postdocs	Male	Not URM	Further Training Or Education	Non-Faculty	All Other Positions
OPA_ID_384	Non-T32 Postdocs	Female	Not URM	Primarily Research	Non-Faculty	All Other Positions
OPA_ID_385	Non-T32 Postdocs	Male	Not URM	Science/Discipline-Related	Non-Faculty	All Other Positions
OPA_ID_386	T32 Postdocs	Female	URM	Science/Discipline-Related	Non-Faculty	All Other Positions
OPA_ID_387	Non-T32 Postdocs	Female	URM	Further Training Or Education	Non-Faculty	All Other Positions
OPA_ID_388	Non-T32 Postdocs	Female	Not URM	Science/Discipline-Related	Non-Faculty	All Other Positions
OPA_ID_389	Non-T32 Postdocs	Female	Not URM	Science/Discipline-Related	Non-Faculty	All Other Positions
OPA_ID_390	T32 Postdocs	Female	Not URM	Primarily Research	Faculty	Primarily Research Faculty
OPA_ID_391	Non-T32 Postdocs	Male	Not URM	Further Training Or Education	Non-Faculty	All Other Positions
OPA_ID_392	Non-T32 Postdocs	Female	Not URM	Further Training Or Education	Non-Faculty	All Other Positions
OPA_ID_393	Non-T32 Postdocs	Female	Not URM	Primarily Research	Faculty	Primarily Research Faculty
OPA_ID_394	Non-T32 Postdocs	Male	Not URM	Science/Discipline-Related	Non-Faculty	All Other Positions
OPA_ID_395	Non-T32 Postdocs	Male	Not URM	Primarily Research	Faculty	Primarily Research Faculty
OPA_ID_396	Non-T32 Postdocs	Male	Not URM	Primarily Research	Faculty	Primarily Research Faculty
OPA_ID_397	Non-T32 Postdocs	Female	Not URM	Primarily Research	Non-Faculty	All Other Positions
OPA_ID_398	Non-T32 Postdocs	Female	Not URM	Science/Discipline-Related	Non-Faculty	All Other Positions
OPA_ID_399	Non-T32 Postdocs	Male	Not URM	Primarily Research	Faculty	Primarily Research Faculty
OPA_ID_400	Non-T32 Postdocs	Female	Not URM	Science/Discipline-Related	Non-Faculty	All Other Positions
OPA_ID_401	Non-T32 Postdocs	Female	URM	Primarily Research	Non-Faculty	All Other Positions
OPA_ID_402	Non-T32 Postdocs	Male	Not URM	Primarily Research	Faculty	Primarily Research Faculty
OPA_ID_403	Non-T32 Postdocs	Female	Not URM	Primarily Research	Faculty	Primarily Research Faculty
OPA_ID_404	Non-T32 Postdocs	Female	Not URM	Primarily Research	Faculty	Primarily Research Faculty
OPA_ID_405	T32 Postdocs	Male	Not URM	Primarily Research	Faculty	Primarily Research Faculty
OPA_ID_406	Non-T32 Postdocs	Male	Not URM	Primarily Research	Faculty	Primarily Research Faculty
OPA_ID_407	Non-T32 Postdocs	Male	Not URM	Science/Discipline-Related	Non-Faculty	All Other Positions
OPA_ID_408	Non-T32 Postdocs	Male	Not URM	Science/Discipline-Related	Non-Faculty	All Other Positions
OPA_ID_409	Non-T32 Postdocs	Female	Not URM	Science/Discipline-Related	Faculty	All Other Positions
OPA_ID_410	Non-T32 Postdocs	Female	Not URM	Primarily Research	Non-Faculty	All Other Positions
OPA_ID_411	Non-T32 Postdocs	Female	URM	Primarily Teaching	Faculty	All Other Positions
OPA_ID_412	Non-T32 Postdocs	Male	Not URM	Science/Discipline-Related	Non-Faculty	All Other Positions
OPA_ID_413	Non-T32 Postdocs	Female	Not URM	Primarily Research	Faculty	Primarily Research Faculty
OPA_ID_414	Non-T32 Postdocs	Male	Not URM	Primarily Research	Non-Faculty	All Other Positions
OPA_ID_415	Non-T32 Postdocs	Male	URM	Primarily Research	Faculty	All Other Positions
OPA_ID_416	Non-T32 Postdocs	Male	Not URM	Primarily Research	Faculty	Primarily Research Faculty
OPA_ID_417	Non-T32 Postdocs	Male	Not URM	Science/Discipline-Related	Non-Faculty	All Other Positions
OPA_ID_418	Non-T32 Postdocs	Female	Not URM	Science/Discipline-Related	Non-Faculty	All Other Positions
OPA_ID_419	T32 Postdocs	Male	Not URM	Science/Discipline-Related	Non-Faculty	All Other Positions
OPA_ID_420	Non-T32 Postdocs	Male	Not URM	Primarily Research	Faculty	Primarily Research Faculty
OPA_ID_421	Non-T32 Postdocs	Female	Not URM	Science/Discipline-Related	Non-Faculty	All Other Positions
OPA_ID_422	Non-T32 Postdocs	Female	Not URM	None	Non-Faculty	All Other Positions
OPA_ID_423	Non-T32 Postdocs	Male	URM	Primarily Research	Faculty	Primarily Research Faculty
OPA_ID_424	Non-T32 Postdocs	Male	Not URM	Primarily Research	Faculty	Primarily Research Faculty
OPA_ID_425	Non-T32 Postdocs	Female	Not URM	Science/Discipline-Related	Non-Faculty	All Other Positions
OPA_ID_426	Non-T32 Postdocs	Female	Not URM	Primarily Research	Non-Faculty	All Other Positions
OPA_ID_427	Non-T32 Postdocs	Male	Not URM	Primarily Research	Non-Faculty	All Other Positions
OPA_ID_428	Non-T32 Postdocs	Female	Not URM	Primarily Teaching	Faculty	All Other Positions
OPA_ID_429	Non-T32 Postdocs	Male	Not URM	Science/Discipline-Related	Non-Faculty	All Other Positions
OPA_ID_430	T32 Postdocs	Male	Not URM	Science/Discipline-Related	Non-Faculty	All Other Positions
OPA_ID_431	Non-T32 Postdocs	Female	Not URM	Primarily Research	Non-Faculty	All Other Positions
OPA_ID_432	Non-T32 Postdocs	Male	Not URM	Not Related To Science/Discipline	Non-Faculty	All Other Positions
OPA_ID_433	Non-T32 Postdocs	Female	Not URM	Science/Discipline-Related	Non-Faculty	All Other Positions
OPA_ID_434	Non-T32 Postdocs	Female	URM	Primarily Research	Non-Faculty	All Other Positions
OPA_ID_435	T32 Postdocs	Male	Not URM	Science/Discipline-Related	Non-Faculty	All Other Positions
OPA_ID_436	Non-T32 Postdocs	Male	URM	Primarily Research	Faculty	Primarily Research Faculty
OPA_ID_437	Non-T32 Postdocs	Female	Not URM	Primarily Research	Faculty	Primarily Research Faculty
OPA_ID_438	Non-T32 Postdocs	Female	Not URM	Not Related To Science/Discipline	Non-Faculty	All Other Positions
OPA_ID_439	Non-T32 Postdocs	Male	Not URM	Primarily Research	Non-Faculty	All Other Positions
OPA_ID_440	T32 Postdocs	Female	Not URM	Primarily Research	Non-Faculty	All Other Positions
OPA_ID_441	Non-T32 Postdocs	Male	Not URM	Science/Discipline-Related	Non-Faculty	All Other Positions
OPA_ID_442	Non-T32 Postdocs	Male	Not URM	Primarily Research	Non-Faculty	All Other Positions
OPA_ID_443	Non-T32 Postdocs	Female	Not URM	Science/Discipline-Related	Non-Faculty	All Other Positions
OPA_ID_444	Non-T32 Postdocs	Male	Not URM	Primarily Research	Faculty	Primarily Research Faculty
OPA_ID_445	Non-T32 Postdocs	Female	URM	Science/Discipline-Related	Non-Faculty	All Other Positions
OPA_ID_446	Non-T32 Postdocs	Male	Not URM	Primarily Research	Non-Faculty	All Other Positions
OPA_ID_447	T32 Postdocs	Female	Not URM	Further Training Or Education	Non-Faculty	All Other Positions
OPA_ID_448	Non-T32 Postdocs	Female	Not URM	Science/Discipline-Related	Faculty	All Other Positions
OPA_ID_449	Non-T32 Postdocs	Female	URM	Primarily Research	Non-Faculty	All Other Positions
OPA_ID_450	Non-T32 Postdocs	Male	Not URM	Science/Discipline-Related	Non-Faculty	All Other Positions
OPA_ID_451	Non-T32 Postdocs	Male	Not URM	Primarily Research	Non-Faculty	All Other Positions
OPA_ID_452	Non-T32 Postdocs	Female	Not URM	Primarily Research	Faculty	Primarily Research Faculty
OPA_ID_453	Non-T32 Postdocs	Male	Not URM	Primarily Research	Non-Faculty	All Other Positions
OPA_ID_454	Non-T32 Postdocs	Male	URM	Science/Discipline-Related	Non-Faculty	All Other Positions
OPA_ID_455	Non-T32 Postdocs	Female	URM	Science/Discipline-Related	Non-Faculty	All Other Positions
OPA_ID_456	Non-T32 Postdocs	Male	Not URM	Science/Discipline-Related	Non-Faculty	All Other Positions
OPA_ID_457	T32 Postdocs	Male	Not URM	Science/Discipline-Related	Non-Faculty	All Other Positions
OPA_ID_458	Non-T32 Postdocs	Female	Not URM	Science/Discipline-Related	Non-Faculty	All Other Positions
OPA_ID_459	Non-T32 Postdocs	Male	Not URM	Primarily Research	Non-Faculty	All Other Positions
OPA_ID_460	Non-T32 Postdocs	Female	Not URM	Primarily Research	Non-Faculty	All Other Positions
OPA_ID_461	Non-T32 Postdocs	Female	Not URM	Not Related To Science/Discipline	Non-Faculty	All Other Positions
OPA_ID_462	T32 Postdocs	Female	Not URM	Science/Discipline-Related	Non-Faculty	All Other Positions
OPA_ID_463	Non-T32 Postdocs	Female	Not URM	Primarily Research	Non-Faculty	All Other Positions
OPA_ID_464	Non-T32 Postdocs	Male	URM	Primarily Research	Faculty	Primarily Research Faculty
OPA_ID_465	Non-T32 Postdocs	Female	Not URM	Primarily Research	Faculty	Primarily Research Faculty
OPA_ID_466	Non-T32 Postdocs	Female	Not URM	Science/Discipline-Related	Non-Faculty	All Other Positions
OPA_ID_467	Non-T32 Postdocs	Male	Not URM	Science/Discipline-Related	Non-Faculty	All Other Positions
OPA_ID_468	Non-T32 Postdocs	Male	Not URM	Primarily Research	Non-Faculty	All Other Positions
OPA_ID_469	Non-T32 Postdocs	Male	Not URM	Science/Discipline-Related	Non-Faculty	All Other Positions
OPA_ID_470	Non-T32 Postdocs	Male	Not URM	Primarily Research	Non-Faculty	All Other Positions
OPA_ID_471	Non-T32 Postdocs	Male	Not URM	Primarily Teaching	Faculty	All Other Positions
OPA_ID_472	T32 Postdocs	Male	Not URM	Primarily Research	Non-Faculty	All Other Positions
OPA_ID_473	Non-T32 Postdocs	Male	Not URM	Primarily Research	Non-Faculty	All Other Positions
OPA_ID_474	T32 Postdocs	Female	Not URM	Science/Discipline-Related	Non-Faculty	All Other Positions
OPA_ID_475	Non-T32 Postdocs	Female	Not URM	Primarily Research	Non-Faculty	All Other Positions
OPA_ID_476	Non-T32 Postdocs	Female	Not URM	Science/Discipline-Related	Faculty	All Other Positions
OPA_ID_477	Non-T32 Postdocs	Female	URM	Science/Discipline-Related	Faculty	All Other Positions
OPA_ID_478	Non-T32 Postdocs	Male	URM	Primarily Research	Faculty	Primarily Research Faculty
OPA_ID_479	Non-T32 Postdocs	Female	Not URM	Science/Discipline-Related	Non-Faculty	All Other Positions
OPA_ID_480	Non-T32 Postdocs	Male	Not URM	Primarily Research	Faculty	Primarily Research Faculty
OPA_ID_481	Non-T32 Postdocs	Female	Not URM	Further Training Or Education	Non-Faculty	All Other Positions
OPA_ID_482	Non-T32 Postdocs	Male	Not URM	Science/Discipline-Related	Non-Faculty	All Other Positions
OPA_ID_483	Non-T32 Postdocs	Female	Not URM	Primarily Research	Faculty	Primarily Research Faculty
OPA_ID_484	Non-T32 Postdocs	Female	Not URM	Science/Discipline-Related	Non-Faculty	All Other Positions
OPA_ID_485	Non-T32 Postdocs	Female	Not URM	Primarily Research	Faculty	Primarily Research Faculty
OPA_ID_486	Non-T32 Postdocs	Female	Not URM	Primarily Research	Non-Faculty	All Other Positions
OPA_ID_487	T32 Postdocs	Female	Not URM	Science/Discipline-Related	Non-Faculty	All Other Positions
OPA_ID_488	Non-T32 Postdocs	Female	Not URM	Primarily Research	Non-Faculty	All Other Positions
OPA_ID_489	Non-T32 Postdocs	Female	Not URM	Science/Discipline-Related	Non-Faculty	All Other Positions
OPA_ID_490	Non-T32 Postdocs	Male	Not URM	Science/Discipline-Related	Faculty	All Other Positions
OPA_ID_491	Non-T32 Postdocs	Male	Not URM	Primarily Research	Non-Faculty	All Other Positions
OPA_ID_492	Non-T32 Postdocs	Male	Not URM	Primarily Research	Non-Faculty	All Other Positions
OPA_ID_493	Non-T32 Postdocs	Male	URM	Primarily Research	Non-Faculty	All Other Positions
OPA_ID_494	Non-T32 Postdocs	Female	Not URM	Science/Discipline-Related	Non-Faculty	All Other Positions
OPA_ID_495	T32 Postdocs	Male	Not URM	Primarily Research	Non-Faculty	All Other Positions
OPA_ID_496	Non-T32 Postdocs	Male	Not URM	Science/Discipline-Related	Non-Faculty	All Other Positions
OPA_ID_497	Non-T32 Postdocs	Male	Not URM	Science/Discipline-Related	Faculty	All Other Positions
OPA_ID_498	Non-T32 Postdocs	Male	Not URM	Primarily Research	Faculty	Primarily Research Faculty
OPA_ID_499	Non-T32 Postdocs	Male	URM	Science/Discipline-Related	Non-Faculty	All Other Positions
OPA_ID_500	Non-T32 Postdocs	Female	Not URM	Science/Discipline-Related	Non-Faculty	All Other Positions
OPA_ID_501	Non-T32 Postdocs	Female	Not URM	Science/Discipline-Related	Non-Faculty	All Other Positions
OPA_ID_502	Non-T32 Postdocs	Male	Not URM	Primarily Research	Faculty	Primarily Research Faculty
OPA_ID_503	Non-T32 Postdocs	Male	Not URM	Further Training Or Education	Non-Faculty	All Other Positions
OPA_ID_504	T32 Postdocs	Female	Not URM	Science/Discipline-Related	Non-Faculty	All Other Positions
OPA_ID_505	Non-T32 Postdocs	Male	Not URM	Further Training Or Education	Non-Faculty	All Other Positions
OPA_ID_506	Non-T32 Postdocs	Female	Not URM	Primarily Teaching	Faculty	All Other Positions
OPA_ID_507	Non-T32 Postdocs	Male	URM	Primarily Research	Non-Faculty	All Other Positions
OPA_ID_508	T32 Postdocs	Female	Not URM	Primarily Research	Faculty	Primarily Research Faculty
OPA_ID_509	Non-T32 Postdocs	Female	Not URM	Primarily Research	Faculty	Primarily Research Faculty
OPA_ID_510	Non-T32 Postdocs	Female	Not URM	Primarily Teaching	Faculty	All Other Positions
OPA_ID_511	Non-T32 Postdocs	Female	Not URM	Further Training Or Education	Non-Faculty	All Other Positions
OPA_ID_512	Non-T32 Postdocs	Female	Not URM	Primarily Research	Faculty	Primarily Research Faculty
OPA_ID_513	T32 Postdocs	Female	Not URM	Primarily Research	Non-Faculty	All Other Positions
OPA_ID_514	Non-T32 Postdocs	Male	Not URM	Primarily Research	Non-Faculty	All Other Positions
OPA_ID_515	Non-T32 Postdocs	Female	Not URM	Science/Discipline-Related	Non-Faculty	All Other Positions
OPA_ID_516	Non-T32 Postdocs	Male	Not URM	Science/Discipline-Related	Non-Faculty	All Other Positions
OPA_ID_517	T32 Postdocs	Male	Not URM	Science/Discipline-Related	Non-Faculty	All Other Positions
OPA_ID_518	T32 Postdocs	Male	URM	Science/Discipline-Related	Non-Faculty	All Other Positions
OPA_ID_519	Non-T32 Postdocs	Female	Not URM	Primarily Research	Non-Faculty	All Other Positions
OPA_ID_520	Non-T32 Postdocs	Female	Not URM	Science/Discipline-Related	Faculty	All Other Positions
OPA_ID_521	Non-T32 Postdocs	Male	URM	Primarily Research	Non-Faculty	All Other Positions
OPA_ID_522	Non-T32 Postdocs	Female	Not URM	Science/Discipline-Related	Non-Faculty	All Other Positions
OPA_ID_523	Non-T32 Postdocs	Male	Not URM	Primarily Research	Faculty	Primarily Research Faculty
OPA_ID_524	Non-T32 Postdocs	Female	Not URM	Primarily Research	Non-Faculty	All Other Positions
OPA_ID_525	Non-T32 Postdocs	Female	Not URM	Science/Discipline-Related	Non-Faculty	All Other Positions
OPA_ID_526	Non-T32 Postdocs	Male	Not URM	Science/Discipline-Related	Non-Faculty	All Other Positions
OPA_ID_527	Non-T32 Postdocs	Female	URM	Science/Discipline-Related	Non-Faculty	All Other Positions
OPA_ID_528	Non-T32 Postdocs	Male	Not URM	Science/Discipline-Related	Non-Faculty	All Other Positions
OPA_ID_529	Non-T32 Postdocs	Female	Not URM	Primarily Research	Faculty	Primarily Research Faculty
OPA_ID_530	Non-T32 Postdocs	Male	Not URM	Primarily Research	Faculty	Primarily Research Faculty
OPA_ID_531	Non-T32 Postdocs	Female	Not URM	Primarily Research	Non-Faculty	All Other Positions
OPA_ID_532	Non-T32 Postdocs	Male	URM	Primarily Research	Faculty	Primarily Research Faculty
OPA_ID_533	T32 Postdocs	Female	URM	Primarily Research	Non-Faculty	All Other Positions
OPA_ID_534	Non-T32 Postdocs	Male	Not URM	Science/Discipline-Related	Non-Faculty	All Other Positions
OPA_ID_535	Non-T32 Postdocs	Female	Not URM	Science/Discipline-Related	Non-Faculty	All Other Positions
OPA_ID_536	Non-T32 Postdocs	Female	URM	Primarily Research	Non-Faculty	All Other Positions
OPA_ID_537	Non-T32 Postdocs	Male	Not URM	Primarily Research	Faculty	Primarily Research Faculty
OPA_ID_538	Non-T32 Postdocs	Male	Not URM	Science/Discipline-Related	Non-Faculty	All Other Positions
OPA_ID_539	Non-T32 Postdocs	Male	Not URM	Primarily Research	Non-Faculty	All Other Positions
OPA_ID_540	Non-T32 Postdocs	Female	Not URM	Science/Discipline-Related	Non-Faculty	All Other Positions
OPA_ID_541	T32 Postdocs	Female	Not URM	Primarily Research	Faculty	Primarily Research Faculty
OPA_ID_542	Non-T32 Postdocs	Male	Not URM	Science/Discipline-Related	Non-Faculty	All Other Positions
OPA_ID_543	Non-T32 Postdocs	Male	Not URM	Science/Discipline-Related	Non-Faculty	All Other Positions
OPA_ID_544	Non-T32 Postdocs	Male	Not URM	Primarily Teaching	Faculty	All Other Positions
OPA_ID_545	Non-T32 Postdocs	Female	Not URM	Science/Discipline-Related	Non-Faculty	All Other Positions
OPA_ID_546	Non-T32 Postdocs	Male	URM	Further Training Or Education	Non-Faculty	All Other Positions
OPA_ID_547	Non-T32 Postdocs	Male	Not URM	Primarily Research	Faculty	Primarily Research Faculty
OPA_ID_548	Non-T32 Postdocs	Female	Not URM	Primarily Research	Faculty	Primarily Research Faculty
OPA_ID_549	Non-T32 Postdocs	Male	Not URM	Science/Discipline-Related	Faculty	All Other Positions
OPA_ID_550	Non-T32 Postdocs	Female	URM	Science/Discipline-Related	Non-Faculty	All Other Positions
OPA_ID_551	T32 Postdocs	Female	Not URM	Primarily Research	Faculty	Primarily Research Faculty
OPA_ID_552	Non-T32 Postdocs	Male	Not URM	Primarily Research	Non-Faculty	All Other Positions
OPA_ID_553	T32 Postdocs	Male	Not URM	Primarily Research	Faculty	Primarily Research Faculty
OPA_ID_554	Non-T32 Postdocs	Female	Not URM	Science/Discipline-Related	Faculty	All Other Positions
OPA_ID_555	Non-T32 Postdocs	Female	Not URM	Science/Discipline-Related	Non-Faculty	All Other Positions
OPA_ID_556	Non-T32 Postdocs	Female	Not URM	Science/Discipline-Related	Faculty	All Other Positions
OPA_ID_557	T32 Postdocs	Male	Not URM	Primarily Research	Faculty	Primarily Research Faculty
OPA_ID_558	Non-T32 Postdocs	Male	Not URM	Science/Discipline-Related	Faculty	All Other Positions
OPA_ID_559	T32 Postdocs	Male	Not URM	Science/Discipline-Related	Non-Faculty	All Other Positions
OPA_ID_560	Non-T32 Postdocs	Female	Not URM	Science/Discipline-Related	Faculty	All Other Positions
OPA_ID_561	Non-T32 Postdocs	Female	Not URM	Science/Discipline-Related	Non-Faculty	All Other Positions
OPA_ID_562	Non-T32 Postdocs	Male	Not URM	Primarily Research	Non-Faculty	All Other Positions
OPA_ID_563	Non-T32 Postdocs	Male	Not URM	Primarily Research	Faculty	Primarily Research Faculty
OPA_ID_564	Non-T32 Postdocs	Female	Not URM	Primarily Research	Non-Faculty	All Other Positions
OPA_ID_565	Non-T32 Postdocs	Female	Not URM	Primarily Research	Non-Faculty	All Other Positions
OPA_ID_566	Non-T32 Postdocs	Female	Not URM	Primarily Research	Non-Faculty	All Other Positions
OPA_ID_567	Non-T32 Postdocs	Male	Not URM	Science/Discipline-Related	Non-Faculty	All Other Positions
OPA_ID_568	Non-T32 Postdocs	Male	Not URM	Science/Discipline-Related	Non-Faculty	All Other Positions
OPA_ID_569	T32 Postdocs	Male	Not URM	Science/Discipline-Related	Non-Faculty	All Other Positions
OPA_ID_570	Non-T32 Postdocs	Male	Not URM	Further Training Or Education	Non-Faculty	All Other Positions
OPA_ID_571	Non-T32 Postdocs	Male	Not URM	Science/Discipline-Related	Non-Faculty	All Other Positions
OPA_ID_572	Non-T32 Postdocs	Female	Not URM	Primarily Research	Faculty	Primarily Research Faculty
OPA_ID_573	Non-T32 Postdocs	Female	Not URM	Science/Discipline-Related	Faculty	All Other Positions
OPA_ID_574	Non-T32 Postdocs	Male	Not URM	Science/Discipline-Related	Faculty	All Other Positions
OPA_ID_575	Non-T32 Postdocs	Female	Not URM	Primarily Research	Faculty	Primarily Research Faculty
OPA_ID_576	Non-T32 Postdocs	Female	Not URM	Science/Discipline-Related	Non-Faculty	All Other Positions
OPA_ID_577	Non-T32 Postdocs	Male	Not URM	Primarily Research	Faculty	Primarily Research Faculty
OPA_ID_578	Non-T32 Postdocs	Female	Not URM	Further Training Or Education	Non-Faculty	All Other Positions
OPA_ID_579	Non-T32 Postdocs	Female	Not URM	Science/Discipline-Related	Non-Faculty	All Other Positions
OPA_ID_580	Non-T32 Postdocs	Female	Not URM	Primarily Research	Non-Faculty	All Other Positions
OPA_ID_581	Non-T32 Postdocs	Female	Not URM	Further Training Or Education	Non-Faculty	All Other Positions
OPA_ID_582	Non-T32 Postdocs	Male	Not URM	Primarily Teaching	Faculty	All Other Positions
OPA_ID_583	Non-T32 Postdocs	Female	Not URM	Primarily Research	Faculty	Primarily Research Faculty
OPA_ID_584	Non-T32 Postdocs	Male	Not URM	Science/Discipline-Related	Non-Faculty	All Other Positions
OPA_ID_585	Non-T32 Postdocs	Female	Not URM	Primarily Research	Non-Faculty	All Other Positions
OPA_ID_586	T32 Postdocs	Male	Not URM	Science/Discipline-Related	Non-Faculty	All Other Positions
OPA_ID_587	Non-T32 Postdocs	Male	Not URM	Science/Discipline-Related	Non-Faculty	All Other Positions
OPA_ID_588	Non-T32 Postdocs	Male	URM	Primarily Teaching	Faculty	All Other Positions
OPA_ID_589	Non-T32 Postdocs	Female	Not URM	Further Training Or Education	Non-Faculty	All Other Positions
OPA_ID_590	Non-T32 Postdocs	Female	Not URM	Primarily Research	Non-Faculty	All Other Positions
OPA_ID_591	Non-T32 Postdocs	Female	Not URM	Science/Discipline-Related	Non-Faculty	All Other Positions
OPA_ID_592	Non-T32 Postdocs	Male	Not URM	Primarily Research	Non-Faculty	All Other Positions
OPA_ID_593	Non-T32 Postdocs	Female	Not URM	Science/Discipline-Related	Non-Faculty	All Other Positions
OPA_ID_594	Non-T32 Postdocs	Female	Not URM	Primarily Research	Faculty	Primarily Research Faculty
OPA_ID_595	Non-T32 Postdocs	Male	Not URM	Primarily Research	Non-Faculty	All Other Positions
OPA_ID_596	Non-T32 Postdocs	Male	Not URM	Science/Discipline-Related	Non-Faculty	All Other Positions
OPA_ID_597	Non-T32 Postdocs	Male	Not URM	Primarily Research	Faculty	Primarily Research Faculty
OPA_ID_598	Non-T32 Postdocs	Female	Not URM	Primarily Research	Faculty	Primarily Research Faculty
OPA_ID_599	Non-T32 Postdocs	Female	Not URM	Science/Discipline-Related	Non-Faculty	All Other Positions
OPA_ID_600	Non-T32 Postdocs	Female	URM	Primarily Research	Faculty	Primarily Research Faculty
OPA_ID_601	Non-T32 Postdocs	Female	Not URM	Science/Discipline-Related	Non-Faculty	All Other Positions
OPA_ID_602	Non-T32 Postdocs	Male	Not URM	Primarily Research	Faculty	Primarily Research Faculty
OPA_ID_603	Non-T32 Postdocs	Female	Not URM	Primarily Research	Non-Faculty	All Other Positions
OPA_ID_604	Non-T32 Postdocs	Female	Not URM	Primarily Research	Non-Faculty	All Other Positions
OPA_ID_605	Non-T32 Postdocs	Male	Not URM	Primarily Research	Non-Faculty	All Other Positions
OPA_ID_606	Non-T32 Postdocs	Male	Not URM	Primarily Research	Non-Faculty	All Other Positions
OPA_ID_607	Non-T32 Postdocs	Male	Not URM	Primarily Research	Non-Faculty	All Other Positions
OPA_ID_608	Non-T32 Postdocs	Male	Not URM	Primarily Research	Non-Faculty	All Other Positions
OPA_ID_609	Non-T32 Postdocs	Female	Not URM	Primarily Research	Non-Faculty	All Other Positions
OPA_ID_610	Non-T32 Postdocs	Male	URM	Primarily Research	Faculty	Primarily Research Faculty
OPA_ID_611	T32 Postdocs	Male	Not URM	Science/Discipline-Related	Non-Faculty	All Other Positions
OPA_ID_612	Non-T32 Postdocs	Female	Not URM	Science/Discipline-Related	Faculty	All Other Positions
OPA_ID_613	Non-T32 Postdocs	Male	Not URM	Primarily Research	Faculty	Primarily Research Faculty
OPA_ID_614	Non-T32 Postdocs	Male	URM	Primarily Research	Faculty	Primarily Research Faculty
OPA_ID_615	Non-T32 Postdocs	Female	Not URM	Primarily Research	Non-Faculty	All Other Positions
OPA_ID_616	Non-T32 Postdocs	Male	Not URM	Primarily Research	Faculty	Primarily Research Faculty
OPA_ID_617	Non-T32 Postdocs	Male	Not URM	Primarily Research	Faculty	Primarily Research Faculty
OPA_ID_618	Non-T32 Postdocs	Male	Not URM	Primarily Research	Non-Faculty	All Other Positions
OPA_ID_619	Non-T32 Postdocs	Male	Not URM	Science/Discipline-Related	Non-Faculty	All Other Positions
OPA_ID_620	Non-T32 Postdocs	Female	Not URM	Science/Discipline-Related	Non-Faculty	All Other Positions
OPA_ID_621	T32 Postdocs	Male	Not URM	Primarily Research	Non-Faculty	All Other Positions
OPA_ID_622	Non-T32 Postdocs	Male	Not URM	Primarily Research	Non-Faculty	All Other Positions
OPA_ID_623	Non-T32 Postdocs	Female	Not URM	Primarily Research	Faculty	Primarily Research Faculty
OPA_ID_624	Non-T32 Postdocs	Female	Not URM	Primarily Research	Faculty	Primarily Research Faculty
OPA_ID_625	Non-T32 Postdocs	Male	Not URM	Science/Discipline-Related	Non-Faculty	All Other Positions
OPA_ID_626	Non-T32 Postdocs	Male	Not URM	Primarily Research	Non-Faculty	All Other Positions
OPA_ID_627	T32 Postdocs	Female	Not URM	Science/Discipline-Related	Non-Faculty	All Other Positions
OPA_ID_628	Non-T32 Postdocs	Male	Not URM	Science/Discipline-Related	Non-Faculty	All Other Positions
OPA_ID_629	Non-T32 Postdocs	Female	Not URM	Science/Discipline-Related	Non-Faculty	All Other Positions
OPA_ID_630	Non-T32 Postdocs	Male	Not URM	Primarily Research	Non-Faculty	All Other Positions
OPA_ID_631	Non-T32 Postdocs	Male	Not URM	Science/Discipline-Related	Non-Faculty	All Other Positions
OPA_ID_632	Non-T32 Postdocs	Male	Not URM	Primarily Teaching	Faculty	All Other Positions
OPA_ID_633	T32 Postdocs	Male	Not URM	Primarily Research	Non-Faculty	All Other Positions
OPA_ID_634	Non-T32 Postdocs	Male	Not URM	Further Training Or Education	Non-Faculty	All Other Positions
OPA_ID_635	Non-T32 Postdocs	Female	Not URM	Science/Discipline-Related	Non-Faculty	All Other Positions
OPA_ID_636	T32 Postdocs	Female	Not URM	Primarily Research	Non-Faculty	All Other Positions
OPA_ID_637	Non-T32 Postdocs	Female	Unknown	Primarily Research	Non-Faculty	All Other Positions
OPA_ID_638	Non-T32 Postdocs	Male	Not URM	Primarily Research	Non-Faculty	All Other Positions
OPA_ID_639	Non-T32 Postdocs	Male	Not URM	Science/Discipline-Related	Non-Faculty	All Other Positions
OPA_ID_640	Non-T32 Postdocs	Male	Not URM	Science/Discipline-Related	Faculty	All Other Positions
OPA_ID_641	Non-T32 Postdocs	Male	Not URM	Primarily Research	Faculty	All Other Positions
OPA_ID_642	Non-T32 Postdocs	Female	Not URM	Primarily Research	Non-Faculty	All Other Positions
OPA_ID_643	Non-T32 Postdocs	Male	Not URM	Primarily Research	Faculty	Primarily Research Faculty
OPA_ID_644	Non-T32 Postdocs	Female	Not URM	Further Training Or Education	Faculty	All Other Positions
OPA_ID_645	Non-T32 Postdocs	Female	Not URM	Primarily Research	Faculty	Primarily Research Faculty
OPA_ID_646	Non-T32 Postdocs	Male	URM	Science/Discipline-Related	Non-Faculty	All Other Positions
OPA_ID_647	Non-T32 Postdocs	Female	Not URM	Science/Discipline-Related	Faculty	All Other Positions
OPA_ID_648	Non-T32 Postdocs	Male	URM	Science/Discipline-Related	Non-Faculty	All Other Positions
OPA_ID_649	Non-T32 Postdocs	Female	URM	Science/Discipline-Related	Non-Faculty	All Other Positions
OPA_ID_650	Non-T32 Postdocs	Male	Not URM	Science/Discipline-Related	Faculty	All Other Positions
OPA_ID_651	Non-T32 Postdocs	Female	URM	Science/Discipline-Related	Non-Faculty	All Other Positions
OPA_ID_652	Non-T32 Postdocs	Male	Not URM	Science/Discipline-Related	Non-Faculty	All Other Positions
OPA_ID_653	Non-T32 Postdocs	Female	Not URM	Science/Discipline-Related	Non-Faculty	All Other Positions
OPA_ID_654	Non-T32 Postdocs	Female	Not URM	Primarily Research	Non-Faculty	All Other Positions
OPA_ID_655	Non-T32 Postdocs	Female	Not URM	Primarily Research	Non-Faculty	All Other Positions
OPA_ID_656	Non-T32 Postdocs	Female	Not URM	Primarily Research	Non-Faculty	All Other Positions
OPA_ID_657	Non-T32 Postdocs	Male	Not URM	Science/Discipline-Related	Non-Faculty	All Other Positions
OPA_ID_658	Non-T32 Postdocs	Female	Not URM	Primarily Research	Non-Faculty	All Other Positions
OPA_ID_659	Non-T32 Postdocs	Female	Not URM	Science/Discipline-Related	Faculty	All Other Positions
OPA_ID_660	Non-T32 Postdocs	Female	Not URM	Primarily Research	Non-Faculty	All Other Positions
OPA_ID_661	Non-T32 Postdocs	Female	Not URM	Primarily Research	Faculty	Primarily Research Faculty
OPA_ID_662	Non-T32 Postdocs	Female	Not URM	Primarily Research	Non-Faculty	All Other Positions
OPA_ID_663	Non-T32 Postdocs	Male	Not URM	Primarily Research	Non-Faculty	All Other Positions
OPA_ID_664	Non-T32 Postdocs	Female	Not URM	Science/Discipline-Related	Non-Faculty	All Other Positions
OPA_ID_665	Non-T32 Postdocs	Male	Not URM	Primarily Research	Non-Faculty	All Other Positions
OPA_ID_666	T32 Postdocs	Male	Not URM	Primarily Research	Faculty	Primarily Research Faculty
OPA_ID_667	Non-T32 Postdocs	Male	Not URM	Primarily Research	Faculty	Primarily Research Faculty
OPA_ID_668	Non-T32 Postdocs	Female	Not URM	Further Training Or Education	Non-Faculty	All Other Positions
OPA_ID_669	T32 Postdocs	Female	Not URM	Primarily Research	Faculty	Primarily Research Faculty
OPA_ID_670	Non-T32 Postdocs	Female	Not URM	Science/Discipline-Related	Non-Faculty	All Other Positions
OPA_ID_671	Non-T32 Postdocs	Male	Not URM	Primarily Research	Non-Faculty	All Other Positions
OPA_ID_672	T32 Postdocs	Female	URM	Primarily Research	Faculty	Primarily Research Faculty
OPA_ID_673	T32 Postdocs	Female	Not URM	Primarily Research	Non-Faculty	All Other Positions
OPA_ID_674	Non-T32 Postdocs	Male	Not URM	Further Training Or Education	Non-Faculty	All Other Positions
OPA_ID_675	Non-T32 Postdocs	Male	Not URM	Science/Discipline-Related	Non-Faculty	All Other Positions
OPA_ID_676	Non-T32 Postdocs	Male	Not URM	Primarily Research	Faculty	Primarily Research Faculty
OPA_ID_677	Non-T32 Postdocs	Male	Not URM	Further Training Or Education	Non-Faculty	All Other Positions
OPA_ID_678	Non-T32 Postdocs	Male	Not URM	Science/Discipline-Related	Non-Faculty	All Other Positions
OPA_ID_679	Non-T32 Postdocs	Male	Not URM	Science/Discipline-Related	Non-Faculty	All Other Positions
OPA_ID_680	Non-T32 Postdocs	Female	Not URM	Primarily Research	Faculty	Primarily Research Faculty
OPA_ID_681	Non-T32 Postdocs	Female	Not URM	Science/Discipline-Related	Faculty	All Other Positions
OPA_ID_682	Non-T32 Postdocs	Female	Not URM	Primarily Research	Non-Faculty	All Other Positions
OPA_ID_683	Non-T32 Postdocs	Female	Not URM	Primarily Research	Non-Faculty	All Other Positions
OPA_ID_684	Non-T32 Postdocs	Male	Not URM	Primarily Research	Non-Faculty	All Other Positions
OPA_ID_685	Non-T32 Postdocs	Female	Not URM	Primarily Research	Non-Faculty	All Other Positions
OPA_ID_686	Non-T32 Postdocs	Male	Not URM	Primarily Research	Non-Faculty	All Other Positions
OPA_ID_687	Non-T32 Postdocs	Male	Not URM	Primarily Research	Non-Faculty	All Other Positions
OPA_ID_688	T32 Postdocs	Female	Not URM	Primarily Research	Non-Faculty	All Other Positions
OPA_ID_689	Non-T32 Postdocs	Male	Not URM	Primarily Research	Non-Faculty	All Other Positions
OPA_ID_690	Non-T32 Postdocs	Female	Not URM	Primarily Research	Non-Faculty	All Other Positions
OPA_ID_691	Non-T32 Postdocs	Male	Not URM	Primarily Research	Faculty	Primarily Research Faculty
OPA_ID_692	Non-T32 Postdocs	Female	Not URM	Primarily Research	Non-Faculty	All Other Positions
OPA_ID_693	Non-T32 Postdocs	Male	Not URM	Further Training Or Education	Non-Faculty	All Other Positions
OPA_ID_694	Non-T32 Postdocs	Female	Not URM	Primarily Research	Non-Faculty	All Other Positions
OPA_ID_695	Non-T32 Postdocs	Male	Not URM	None	Non-Faculty	All Other Positions
OPA_ID_696	Non-T32 Postdocs	Male	Not URM	Primarily Research	Faculty	Primarily Research Faculty
OPA_ID_697	Non-T32 Postdocs	Female	Not URM	Further Training Or Education	Non-Faculty	All Other Positions
OPA_ID_698	Non-T32 Postdocs	Female	Not URM	Primarily Research	Faculty	Primarily Research Faculty
OPA_ID_699	Non-T32 Postdocs	Male	Not URM	Primarily Research	Non-Faculty	All Other Positions
OPA_ID_700	Non-T32 Postdocs	Male	URM	Primarily Research	Non-Faculty	All Other Positions
OPA_ID_701	Non-T32 Postdocs	Male	Not URM	Primarily Research	Non-Faculty	All Other Positions
OPA_ID_702	Non-T32 Postdocs	Male	Not URM	Further Training Or Education	Non-Faculty	All Other Positions
OPA_ID_703	Non-T32 Postdocs	Female	Not URM	Primarily Research	Non-Faculty	All Other Positions
OPA_ID_704	Non-T32 Postdocs	Male	Not URM	Science/Discipline-Related	Non-Faculty	All Other Positions
OPA_ID_705	Non-T32 Postdocs	Male	Not URM	Science/Discipline-Related	Non-Faculty	All Other Positions
OPA_ID_706	Non-T32 Postdocs	Female	Not URM	Primarily Teaching	Faculty	All Other Positions
OPA_ID_707	Non-T32 Postdocs	Female	URM	Primarily Research	Non-Faculty	All Other Positions
OPA_ID_708	Non-T32 Postdocs	Female	Not URM	Science/Discipline-Related	Non-Faculty	All Other Positions
OPA_ID_709	Non-T32 Postdocs	Male	Not URM	Science/Discipline-Related	Non-Faculty	All Other Positions
OPA_ID_710	Non-T32 Postdocs	Male	URM	Science/Discipline-Related	Non-Faculty	All Other Positions
OPA_ID_711	Non-T32 Postdocs	Male	Not URM	Primarily Research	Faculty	Primarily Research Faculty
OPA_ID_712	Non-T32 Postdocs	Female	URM	Primarily Research	Non-Faculty	All Other Positions
OPA_ID_713	T32 Postdocs	Female	Not URM	Primarily Research	Faculty	Primarily Research Faculty
OPA_ID_714	Non-T32 Postdocs	Male	Not URM	Science/Discipline-Related	Non-Faculty	All Other Positions
OPA_ID_715	Non-T32 Postdocs	Female	Not URM	Science/Discipline-Related	Non-Faculty	All Other Positions
OPA_ID_716	Non-T32 Postdocs	Male	Not URM	Primarily Research	Non-Faculty	All Other Positions
OPA_ID_717	Non-T32 Postdocs	Female	Not URM	Primarily Research	Non-Faculty	All Other Positions
OPA_ID_718	Non-T32 Postdocs	Female	Not URM	Primarily Research	Non-Faculty	All Other Positions
OPA_ID_719	Non-T32 Postdocs	Male	Not URM	Science/Discipline-Related	Non-Faculty	All Other Positions
OPA_ID_720	Non-T32 Postdocs	Female	Not URM	Science/Discipline-Related	Faculty	All Other Positions
OPA_ID_721	Non-T32 Postdocs	Female	Not URM	Primarily Research	Non-Faculty	All Other Positions
OPA_ID_722	Non-T32 Postdocs	Female	Not URM	Primarily Research	Faculty	Primarily Research Faculty
OPA_ID_723	Non-T32 Postdocs	Male	Not URM	Primarily Research	Faculty	Primarily Research Faculty
OPA_ID_724	Non-T32 Postdocs	Female	Not URM	Science/Discipline-Related	Non-Faculty	All Other Positions
OPA_ID_725	Non-T32 Postdocs	Female	Not URM	Primarily Research	Faculty	Primarily Research Faculty
OPA_ID_726	Non-T32 Postdocs	Male	Not URM	Science/Discipline-Related	Non-Faculty	All Other Positions
OPA_ID_727	Non-T32 Postdocs	Female	Not URM	Primarily Research	Faculty	Primarily Research Faculty
OPA_ID_728	Non-T32 Postdocs	Male	Not URM	Primarily Research	Non-Faculty	All Other Positions
OPA_ID_729	Non-T32 Postdocs	Male	Not URM	Science/Discipline-Related	Non-Faculty	All Other Positions
OPA_ID_730	Non-T32 Postdocs	Female	Not URM	Primarily Research	Non-Faculty	All Other Positions
OPA_ID_731	Non-T32 Postdocs	Male	Not URM	Science/Discipline-Related	Faculty	All Other Positions
OPA_ID_732	Non-T32 Postdocs	Male	Not URM	Primarily Research	Non-Faculty	All Other Positions
OPA_ID_733	Non-T32 Postdocs	Female	Not URM	Primarily Research	Faculty	Primarily Research Faculty
OPA_ID_734	T32 Postdocs	Female	Not URM	Primarily Research	Non-Faculty	All Other Positions
OPA_ID_735	Non-T32 Postdocs	Male	Not URM	Science/Discipline-Related	Non-Faculty	All Other Positions
OPA_ID_736	Non-T32 Postdocs	Male	URM	Primarily Teaching	Faculty	All Other Positions
OPA_ID_737	Non-T32 Postdocs	Female	URM	Science/Discipline-Related	Non-Faculty	All Other Positions
OPA_ID_738	Non-T32 Postdocs	Female	Not URM	Science/Discipline-Related	Non-Faculty	All Other Positions
OPA_ID_739	Non-T32 Postdocs	Male	Not URM	Primarily Research	Faculty	Primarily Research Faculty
OPA_ID_740	Non-T32 Postdocs	Male	Not URM	Science/Discipline-Related	Non-Faculty	All Other Positions
OPA_ID_741	Non-T32 Postdocs	Female	Not URM	Science/Discipline-Related	Non-Faculty	All Other Positions
OPA_ID_742	Non-T32 Postdocs	Female	Not URM	Science/Discipline-Related	Faculty	All Other Positions
OPA_ID_743	T32 Postdocs	Male	Not URM	Science/Discipline-Related	Non-Faculty	All Other Positions
OPA_ID_744	Non-T32 Postdocs	Male	Not URM	Science/Discipline-Related	Faculty	All Other Positions
OPA_ID_745	Non-T32 Postdocs	Male	Not URM	None	Non-Faculty	All Other Positions
OPA_ID_746	Non-T32 Postdocs	Female	Not URM	Science/Discipline-Related	Faculty	All Other Positions
OPA_ID_747	Non-T32 Postdocs	Male	Not URM	Science/Discipline-Related	Non-Faculty	All Other Positions
OPA_ID_748	Non-T32 Postdocs	Female	Not URM	Primarily Research	Faculty	Primarily Research Faculty
OPA_ID_749	Non-T32 Postdocs	Female	Not URM	Science/Discipline-Related	Non-Faculty	All Other Positions
OPA_ID_750	Non-T32 Postdocs	Male	Not URM	Science/Discipline-Related	Non-Faculty	All Other Positions
OPA_ID_751	Non-T32 Postdocs	Female	Not URM	Science/Discipline-Related	Faculty	All Other Positions
OPA_ID_752	Non-T32 Postdocs	Female	Not URM	Science/Discipline-Related	Non-Faculty	All Other Positions
OPA_ID_753	Non-T32 Postdocs	Male	Not URM	Science/Discipline-Related	Non-Faculty	All Other Positions
OPA_ID_754	Non-T32 Postdocs	Male	Not URM	Science/Discipline-Related	Non-Faculty	All Other Positions
OPA_ID_755	Non-T32 Postdocs	Male	Not URM	Primarily Research	Non-Faculty	All Other Positions
OPA_ID_756	Non-T32 Postdocs	Female	Not URM	Primarily Research	Non-Faculty	All Other Positions
OPA_ID_757	Non-T32 Postdocs	Female	Not URM	Primarily Research	Faculty	Primarily Research Faculty
OPA_ID_758	T32 Postdocs	Female	Not URM	Primarily Research	Faculty	Primarily Research Faculty
OPA_ID_759	Non-T32 Postdocs	Male	Not URM	Primarily Research	Faculty	Primarily Research Faculty
OPA_ID_760	Non-T32 Postdocs	Female	Not URM	Science/Discipline-Related	Non-Faculty	All Other Positions
OPA_ID_761	Non-T32 Postdocs	Female	Not URM	Primarily Research	Non-Faculty	All Other Positions
OPA_ID_762	Non-T32 Postdocs	Male	Not URM	Science/Discipline-Related	Non-Faculty	All Other Positions
OPA_ID_763	Non-T32 Postdocs	Female	Not URM	Science/Discipline-Related	Non-Faculty	All Other Positions
OPA_ID_764	Non-T32 Postdocs	Male	Not URM	Primarily Research	Faculty	Primarily Research Faculty
OPA_ID_765	Non-T32 Postdocs	Male	Not URM	Further Training Or Education	Non-Faculty	All Other Positions
OPA_ID_766	Non-T32 Postdocs	Female	Not URM	Science/Discipline-Related	Non-Faculty	All Other Positions
OPA_ID_767	Non-T32 Postdocs	Female	Not URM	Science/Discipline-Related	Non-Faculty	All Other Positions
OPA_ID_768	Non-T32 Postdocs	Male	Not URM	Primarily Research	Non-Faculty	All Other Positions
OPA_ID_769	Non-T32 Postdocs	Male	URM	Science/Discipline-Related	Non-Faculty	All Other Positions
OPA_ID_770	Non-T32 Postdocs	Female	Not URM	Primarily Research	Faculty	Primarily Research Faculty
OPA_ID_771	Non-T32 Postdocs	Female	Not URM	Science/Discipline-Related	Faculty	All Other Positions
OPA_ID_772	Non-T32 Postdocs	Female	Not URM	Primarily Research	Faculty	Primarily Research Faculty
OPA_ID_773	Non-T32 Postdocs	Male	Not URM	Primarily Teaching	Faculty	All Other Positions
OPA_ID_774	Non-T32 Postdocs	Female	Not URM	Science/Discipline-Related	Non-Faculty	All Other Positions
OPA_ID_775	Non-T32 Postdocs	Male	Not URM	Science/Discipline-Related	Non-Faculty	All Other Positions
OPA_ID_776	Non-T32 Postdocs	Female	Not URM	Primarily Research	Faculty	Primarily Research Faculty
OPA_ID_777	Non-T32 Postdocs	Female	Not URM	Primarily Research	Non-Faculty	All Other Positions
OPA_ID_778	Non-T32 Postdocs	Female	Not URM	Primarily Teaching	Faculty	All Other Positions
OPA_ID_779	Non-T32 Postdocs	Male	Not URM	Primarily Research	Non-Faculty	All Other Positions
OPA_ID_780	Non-T32 Postdocs	Male	Not URM	Primarily Research	Non-Faculty	All Other Positions
OPA_ID_781	Non-T32 Postdocs	Female	Not URM	Primarily Research	Non-Faculty	All Other Positions
OPA_ID_782	T32 Postdocs	Female	Not URM	Primarily Research	Faculty	Primarily Research Faculty
OPA_ID_783	Non-T32 Postdocs	Female	Not URM	Primarily Research	Non-Faculty	All Other Positions
OPA_ID_784	Non-T32 Postdocs	Male	Not URM	Primarily Teaching	Faculty	All Other Positions
OPA_ID_785	Non-T32 Postdocs	Female	Not URM	Primarily Research	Non-Faculty	All Other Positions
OPA_ID_786	Non-T32 Postdocs	Male	Not URM	Primarily Research	Faculty	Primarily Research Faculty
OPA_ID_787	Non-T32 Postdocs	Male	Not URM	Science/Discipline-Related	Non-Faculty	All Other Positions
OPA_ID_788	Non-T32 Postdocs	Male	Not URM	Primarily Research	Faculty	Primarily Research Faculty
OPA_ID_789	Non-T32 Postdocs	Female	Not URM	Primarily Research	Non-Faculty	All Other Positions
OPA_ID_790	Non-T32 Postdocs	Male	Not URM	Primarily Research	Non-Faculty	All Other Positions
OPA_ID_791	T32 Postdocs	Female	Not URM	Science/Discipline-Related	Non-Faculty	All Other Positions
OPA_ID_792	Non-T32 Postdocs	Female	Not URM	Science/Discipline-Related	Non-Faculty	All Other Positions
OPA_ID_793	Non-T32 Postdocs	Male	Not URM	Science/Discipline-Related	Faculty	All Other Positions
OPA_ID_794	Non-T32 Postdocs	Male	Not URM	Science/Discipline-Related	Non-Faculty	All Other Positions
OPA_ID_795	Non-T32 Postdocs	Male	Not URM	Primarily Research	Non-Faculty	All Other Positions
OPA_ID_796	Non-T32 Postdocs	Male	Not URM	Further Training Or Education	Non-Faculty	All Other Positions
OPA_ID_797	Non-T32 Postdocs	Female	Not URM	Science/Discipline-Related	Non-Faculty	All Other Positions
OPA_ID_798	Non-T32 Postdocs	Male	Not URM	Primarily Research	Non-Faculty	All Other Positions
OPA_ID_799	Non-T32 Postdocs	Male	URM	Primarily Research	Faculty	Primarily Research Faculty
OPA_ID_800	Non-T32 Postdocs	Female	Not URM	Science/Discipline-Related	Non-Faculty	All Other Positions
OPA_ID_801	Non-T32 Postdocs	Male	Not URM	Primarily Research	Faculty	Primarily Research Faculty
OPA_ID_802	Non-T32 Postdocs	Female	Not URM	Primarily Research	Non-Faculty	All Other Positions
OPA_ID_803	Non-T32 Postdocs	Female	Not URM	Further Training Or Education	Non-Faculty	All Other Positions
OPA_ID_804	Non-T32 Postdocs	Male	URM	Primarily Research	Faculty	Primarily Research Faculty
OPA_ID_805	Non-T32 Postdocs	Female	Not URM	Primarily Research	Non-Faculty	All Other Positions
OPA_ID_806	Non-T32 Postdocs	Female	Not URM	Science/Discipline-Related	Non-Faculty	All Other Positions
OPA_ID_807	Non-T32 Postdocs	Female	Not URM	Primarily Research	Faculty	Primarily Research Faculty
OPA_ID_808	Non-T32 Postdocs	Male	Not URM	Science/Discipline-Related	Non-Faculty	All Other Positions
OPA_ID_809	T32 Postdocs	Male	Not URM	Science/Discipline-Related	Non-Faculty	All Other Positions
OPA_ID_810	Non-T32 Postdocs	Female	Not URM	Science/Discipline-Related	Non-Faculty	All Other Positions
OPA_ID_811	Non-T32 Postdocs	Female	URM	Primarily Research	Non-Faculty	All Other Positions
OPA_ID_812	Non-T32 Postdocs	Male	Not URM	Primarily Research	Faculty	Primarily Research Faculty
OPA_ID_813	T32 Postdocs	Female	Not URM	Primarily Research	Non-Faculty	All Other Positions
OPA_ID_814	T32 Postdocs	Male	Not URM	Primarily Research	Non-Faculty	All Other Positions
OPA_ID_815	Non-T32 Postdocs	Male	Not URM	Primarily Research	Non-Faculty	All Other Positions
OPA_ID_816	Non-T32 Postdocs	Female	Not URM	Science/Discipline-Related	Non-Faculty	All Other Positions
OPA_ID_817	Non-T32 Postdocs	Female	Not URM	Further Training Or Education	Non-Faculty	All Other Positions
OPA_ID_818	Non-T32 Postdocs	Male	Not URM	Primarily Research	Faculty	Primarily Research Faculty
OPA_ID_819	T32 Postdocs	Male	Not URM	Primarily Research	Faculty	Primarily Research Faculty
OPA_ID_820	Non-T32 Postdocs	Female	Not URM	Science/Discipline-Related	Non-Faculty	All Other Positions
OPA_ID_821	Non-T32 Postdocs	Male	Not URM	Science/Discipline-Related	Non-Faculty	All Other Positions
OPA_ID_822	Non-T32 Postdocs	Female	Not URM	Primarily Research	Non-Faculty	All Other Positions
OPA_ID_823	Non-T32 Postdocs	Male	Not URM	Primarily Research	Non-Faculty	All Other Positions
OPA_ID_824	Non-T32 Postdocs	Male	Not URM	Science/Discipline-Related	Non-Faculty	All Other Positions
OPA_ID_825	Non-T32 Postdocs	Male	Not URM	Primarily Research	Non-Faculty	All Other Positions
OPA_ID_826	Non-T32 Postdocs	Female	Not URM	Primarily Research	Non-Faculty	All Other Positions
OPA_ID_827	Non-T32 Postdocs	Female	Not URM	Primarily Research	Faculty	Primarily Research Faculty
OPA_ID_828	Non-T32 Postdocs	Female	Not URM	Science/Discipline-Related	Non-Faculty	All Other Positions
OPA_ID_829	Non-T32 Postdocs	Male	Not URM	Primarily Research	Faculty	Primarily Research Faculty
OPA_ID_830	Non-T32 Postdocs	Female	Not URM	Science/Discipline-Related	Non-Faculty	All Other Positions
OPA_ID_831	Non-T32 Postdocs	Male	Not URM	Science/Discipline-Related	Non-Faculty	All Other Positions
OPA_ID_832	Non-T32 Postdocs	Female	Not URM	Primarily Research	Faculty	Primarily Research Faculty
OPA_ID_833	Non-T32 Postdocs	Female	Not URM	Not Related To Science/Discipline	Non-Faculty	All Other Positions
OPA_ID_834	Non-T32 Postdocs	Male	Not URM	Primarily Research	Faculty	Primarily Research Faculty
OPA_ID_835	Non-T32 Postdocs	Female	URM	Primarily Research	Non-Faculty	All Other Positions
OPA_ID_836	Non-T32 Postdocs	Male	Not URM	Science/Discipline-Related	Non-Faculty	All Other Positions
OPA_ID_837	Non-T32 Postdocs	Male	Not URM	Primarily Research	Faculty	Primarily Research Faculty
OPA_ID_838	Non-T32 Postdocs	Female	Not URM	Further Training Or Education	Non-Faculty	All Other Positions
OPA_ID_839	Non-T32 Postdocs	Female	Not URM	Primarily Research	Non-Faculty	All Other Positions
OPA_ID_840	Non-T32 Postdocs	Male	Not URM	Primarily Research	Faculty	Primarily Research Faculty
OPA_ID_841	Non-T32 Postdocs	Female	Not URM	Primarily Research	Faculty	Primarily Research Faculty
OPA_ID_842	Non-T32 Postdocs	Male	Not URM	Primarily Research	Faculty	Primarily Research Faculty
OPA_ID_843	Non-T32 Postdocs	Male	Not URM	Science/Discipline-Related	Faculty	All Other Positions
OPA_ID_844	Non-T32 Postdocs	Male	Not URM	Science/Discipline-Related	Non-Faculty	All Other Positions
OPA_ID_845	Non-T32 Postdocs	Male	Not URM	Primarily Research	Faculty	Primarily Research Faculty
OPA_ID_846	Non-T32 Postdocs	Female	Not URM	Primarily Research	Faculty	Primarily Research Faculty
OPA_ID_847	Non-T32 Postdocs	Female	Not URM	Science/Discipline-Related	Non-Faculty	All Other Positions
OPA_ID_848	Non-T32 Postdocs	Female	URM	Primarily Teaching	Faculty	All Other Positions
OPA_ID_849	Non-T32 Postdocs	Male	Not URM	Primarily Research	Faculty	Primarily Research Faculty
OPA_ID_850	Non-T32 Postdocs	Male	Not URM	Primarily Teaching	Faculty	All Other Positions
OPA_ID_851	Non-T32 Postdocs	Female	Not URM	Primarily Research	Faculty	Primarily Research Faculty
OPA_ID_852	Non-T32 Postdocs	Male	Not URM	Science/Discipline-Related	Faculty	All Other Positions
OPA_ID_853	Non-T32 Postdocs	Female	Not URM	Science/Discipline-Related	Non-Faculty	All Other Positions
OPA_ID_854	Non-T32 Postdocs	Female	Not URM	Science/Discipline-Related	Faculty	All Other Positions
OPA_ID_855	Non-T32 Postdocs	Male	URM	Science/Discipline-Related	Faculty	All Other Positions
OPA_ID_856	Non-T32 Postdocs	Male	Not URM	Primarily Research	Faculty	Primarily Research Faculty
OPA_ID_857	T32 Postdocs	Female	Not URM	Primarily Research	Faculty	Primarily Research Faculty
OPA_ID_858	Non-T32 Postdocs	Female	Not URM	Primarily Research	Faculty	Primarily Research Faculty
OPA_ID_859	Non-T32 Postdocs	Male	Not URM	Primarily Research	Faculty	Primarily Research Faculty
OPA_ID_860	Non-T32 Postdocs	Female	URM	Primarily Research	Non-Faculty	All Other Positions
OPA_ID_861	T32 Postdocs	Female	Not URM	Primarily Research	Faculty	Primarily Research Faculty
OPA_ID_862	T32 Postdocs	Female	Not URM	Primarily Research	Non-Faculty	All Other Positions
OPA_ID_863	Non-T32 Postdocs	Female	Not URM	Primarily Research	Faculty	Primarily Research Faculty
OPA_ID_864	T32 Postdocs	Female	Not URM	Primarily Research	Faculty	Primarily Research Faculty
OPA_ID_865	Non-T32 Postdocs	Male	Not URM	Science/Discipline-Related	Non-Faculty	All Other Positions
OPA_ID_866	Non-T32 Postdocs	Male	Not URM	Science/Discipline-Related	Non-Faculty	All Other Positions
OPA_ID_867	Non-T32 Postdocs	Female	Not URM	Primarily Research	Non-Faculty	All Other Positions
OPA_ID_868	Non-T32 Postdocs	Male	Not URM	Further Training Or Education	Non-Faculty	All Other Positions
OPA_ID_869	T32 Postdocs	Female	Not URM	Primarily Research	Non-Faculty	All Other Positions
OPA_ID_870	T32 Postdocs	Male	Not URM	Science/Discipline-Related	Non-Faculty	All Other Positions
OPA_ID_871	T32 Postdocs	Male	Not URM	Science/Discipline-Related	Faculty	All Other Positions
OPA_ID_872	Non-T32 Postdocs	Male	Not URM	Primarily Research	Non-Faculty	All Other Positions
OPA_ID_873	Non-T32 Postdocs	Female	Not URM	Science/Discipline-Related	Faculty	All Other Positions
OPA_ID_874	Non-T32 Postdocs	Male	Not URM	Primarily Research	Faculty	Primarily Research Faculty
OPA_ID_875	Non-T32 Postdocs	Female	Not URM	Primarily Research	Faculty	Primarily Research Faculty
OPA_ID_876	Non-T32 Postdocs	Female	Not URM	Primarily Research	Non-Faculty	All Other Positions
OPA_ID_877	Non-T32 Postdocs	Male	Not URM	Science/Discipline-Related	Non-Faculty	All Other Positions
OPA_ID_878	Non-T32 Postdocs	Female	Not URM	Science/Discipline-Related	Non-Faculty	All Other Positions
OPA_ID_879	Non-T32 Postdocs	Female	Not URM	Science/Discipline-Related	Faculty	All Other Positions
OPA_ID_880	Non-T32 Postdocs	Male	Not URM	Primarily Research	Faculty	Primarily Research Faculty
OPA_ID_881	Non-T32 Postdocs	Male	Not URM	Science/Discipline-Related	Non-Faculty	All Other Positions
OPA_ID_882	Non-T32 Postdocs	Male	Not URM	Primarily Research	Non-Faculty	All Other Positions
OPA_ID_883	Non-T32 Postdocs	Male	Not URM	Science/Discipline-Related	Non-Faculty	All Other Positions
OPA_ID_884	Non-T32 Postdocs	Male	Not URM	Primarily Research	Faculty	Primarily Research Faculty
OPA_ID_885	Non-T32 Postdocs	Female	Not URM	Primarily Research	Non-Faculty	All Other Positions
OPA_ID_886	Non-T32 Postdocs	Male	Not URM	Science/Discipline-Related	Non-Faculty	All Other Positions
OPA_ID_887	T32 Postdocs	Male	Not URM	Science/Discipline-Related	Non-Faculty	All Other Positions
OPA_ID_888	Non-T32 Postdocs	Male	Not URM	Further Training Or Education	Non-Faculty	All Other Positions
OPA_ID_889	Non-T32 Postdocs	Male	URM	Primarily Research	Non-Faculty	All Other Positions
OPA_ID_890	Non-T32 Postdocs	Male	Not URM	Primarily Research	Faculty	Primarily Research Faculty
OPA_ID_891	Non-T32 Postdocs	Male	Not URM	Science/Discipline-Related	Non-Faculty	All Other Positions
OPA_ID_892	Non-T32 Postdocs	Female	Not URM	Primarily Research	Faculty	Primarily Research Faculty
OPA_ID_893	Non-T32 Postdocs	Female	Not URM	Science/Discipline-Related	Non-Faculty	All Other Positions
OPA_ID_894	Non-T32 Postdocs	Male	URM	Science/Discipline-Related	Non-Faculty	All Other Positions
OPA_ID_895	Non-T32 Postdocs	Male	Not URM	Primarily Research	Non-Faculty	All Other Positions
OPA_ID_896	Non-T32 Postdocs	Female	Not URM	Primarily Research	Non-Faculty	All Other Positions
OPA_ID_897	Non-T32 Postdocs	Male	Not URM	Science/Discipline-Related	Non-Faculty	All Other Positions
OPA_ID_898	Non-T32 Postdocs	Female	Not URM	Science/Discipline-Related	Non-Faculty	All Other Positions
OPA_ID_899	Non-T32 Postdocs	Male	Not URM	Science/Discipline-Related	Non-Faculty	All Other Positions
OPA_ID_900	T32 Postdocs	Female	Not URM	Science/Discipline-Related	Non-Faculty	All Other Positions
OPA_ID_901	Non-T32 Postdocs	Female	Not URM	Further Training Or Education	Non-Faculty	All Other Positions
OPA_ID_902	Non-T32 Postdocs	Male	Not URM	Primarily Research	Faculty	Primarily Research Faculty
OPA_ID_903	Non-T32 Postdocs	Male	Not URM	Primarily Research	Faculty	Primarily Research Faculty
OPA_ID_904	T32 Postdocs	Male	Not URM	Primarily Research	Non-Faculty	All Other Positions
OPA_ID_905	T32 Postdocs	Female	Not URM	Primarily Research	Faculty	Primarily Research Faculty
OPA_ID_906	Non-T32 Postdocs	Female	Not URM	Primarily Research	Non-Faculty	All Other Positions
OPA_ID_907	Non-T32 Postdocs	Female	Not URM	Primarily Research	Faculty	Primarily Research Faculty
OPA_ID_908	Non-T32 Postdocs	Male	Not URM	Primarily Research	Non-Faculty	All Other Positions
OPA_ID_909	Non-T32 Postdocs	Male	Not URM	Primarily Research	Non-Faculty	All Other Positions
OPA_ID_910	T32 Postdocs	Male	Not URM	Primarily Research	Faculty	Primarily Research Faculty
OPA_ID_911	Non-T32 Postdocs	Male	Not URM	Science/Discipline-Related	Faculty	All Other Positions
OPA_ID_912	Non-T32 Postdocs	Female	Not URM	Science/Discipline-Related	Non-Faculty	All Other Positions
OPA_ID_913	Non-T32 Postdocs	Male	Not URM	Science/Discipline-Related	Faculty	All Other Positions
OPA_ID_914	Non-T32 Postdocs	Male	Not URM	Science/Discipline-Related	Non-Faculty	All Other Positions
OPA_ID_915	Non-T32 Postdocs	Female	Not URM	Science/Discipline-Related	Non-Faculty	All Other Positions
OPA_ID_916	Non-T32 Postdocs	Female	Not URM	Primarily Research	Non-Faculty	All Other Positions
OPA_ID_917	Non-T32 Postdocs	Male	Not URM	Primarily Research	Non-Faculty	All Other Positions
OPA_ID_918	Non-T32 Postdocs	Female	Not URM	Science/Discipline-Related	Faculty	All Other Positions
OPA_ID_919	Non-T32 Postdocs	Male	Not URM	Primarily Research	Non-Faculty	All Other Positions
OPA_ID_920	Non-T32 Postdocs	Female	Not URM	Primarily Research	Faculty	Primarily Research Faculty
OPA_ID_921	Non-T32 Postdocs	Female	Not URM	Primarily Research	Non-Faculty	All Other Positions
OPA_ID_922	T32 Postdocs	Male	Not URM	Primarily Research	Non-Faculty	All Other Positions
OPA_ID_923	Non-T32 Postdocs	Male	Not URM	Science/Discipline-Related	Non-Faculty	All Other Positions
OPA_ID_924	Non-T32 Postdocs	Female	URM	Primarily Research	Faculty	Primarily Research Faculty
OPA_ID_925	Non-T32 Postdocs	Male	Not URM	Primarily Research	Non-Faculty	All Other Positions
OPA_ID_926	T32 Postdocs	Female	Not URM	Not Related To Science/Discipline	Non-Faculty	All Other Positions
OPA_ID_927	Non-T32 Postdocs	Female	Not URM	Further Training Or Education	Non-Faculty	All Other Positions
OPA_ID_928	Non-T32 Postdocs	Female	Not URM	Science/Discipline-Related	Faculty	All Other Positions
OPA_ID_929	Non-T32 Postdocs	Female	Not URM	None	Non-Faculty	All Other Positions
OPA_ID_930	Non-T32 Postdocs	Female	Not URM	Science/Discipline-Related	Non-Faculty	All Other Positions
OPA_ID_931	Non-T32 Postdocs	Male	URM	Primarily Research	Faculty	Primarily Research Faculty
OPA_ID_932	Non-T32 Postdocs	Male	Not URM	Primarily Research	Faculty	Primarily Research Faculty
OPA_ID_933	Non-T32 Postdocs	Female	Not URM	Science/Discipline-Related	Faculty	All Other Positions
OPA_ID_934	Non-T32 Postdocs	Female	Not URM	Primarily Research	Non-Faculty	All Other Positions
OPA_ID_935	Non-T32 Postdocs	Female	Not URM	Science/Discipline-Related	Non-Faculty	All Other Positions
OPA_ID_936	Non-T32 Postdocs	Male	Not URM	Science/Discipline-Related	Faculty	All Other Positions
OPA_ID_937	Non-T32 Postdocs	Male	Not URM	Primarily Research	Non-Faculty	All Other Positions
OPA_ID_938	Non-T32 Postdocs	Male	Not URM	Primarily Research	Non-Faculty	All Other Positions
OPA_ID_939	Non-T32 Postdocs	Female	Not URM	Primarily Research	Non-Faculty	All Other Positions
OPA_ID_940	Non-T32 Postdocs	Female	Not URM	Primarily Research	Faculty	Primarily Research Faculty
OPA_ID_941	Non-T32 Postdocs	Male	Not URM	Primarily Research	Non-Faculty	All Other Positions
OPA_ID_942	Non-T32 Postdocs	Male	Not URM	Science/Discipline-Related	Non-Faculty	All Other Positions
OPA_ID_943	Non-T32 Postdocs	Female	Not URM	Primarily Research	Faculty	Primarily Research Faculty
OPA_ID_944	Non-T32 Postdocs	Male	Not URM	Primarily Research	Non-Faculty	All Other Positions
OPA_ID_945	Non-T32 Postdocs	Male	Not URM	Primarily Research	Faculty	Primarily Research Faculty
OPA_ID_946	T32 Postdocs	Female	Not URM	Science/Discipline-Related	Non-Faculty	All Other Positions
OPA_ID_947	Non-T32 Postdocs	Male	Not URM	Science/Discipline-Related	Non-Faculty	All Other Positions
OPA_ID_948	Non-T32 Postdocs	Male	Not URM	Science/Discipline-Related	Non-Faculty	All Other Positions
OPA_ID_949	Non-T32 Postdocs	Male	Not URM	Primarily Research	Faculty	Primarily Research Faculty
OPA_ID_950	T32 Postdocs	Male	Not URM	Primarily Research	Faculty	Primarily Research Faculty
OPA_ID_951	Non-T32 Postdocs	Female	Not URM	Primarily Research	Non-Faculty	All Other Positions
OPA_ID_952	Non-T32 Postdocs	Female	Not URM	Science/Discipline-Related	Non-Faculty	All Other Positions
OPA_ID_953	Non-T32 Postdocs	Female	Not URM	Primarily Research	Non-Faculty	All Other Positions
OPA_ID_954	T32 Postdocs	Male	Not URM	Primarily Research	Faculty	Primarily Research Faculty
OPA_ID_955	Non-T32 Postdocs	Female	Not URM	Primarily Research	Non-Faculty	All Other Positions
OPA_ID_956	Non-T32 Postdocs	Female	Not URM	Primarily Research	Non-Faculty	All Other Positions
OPA_ID_957	Non-T32 Postdocs	Female	Not URM	Primarily Research	Faculty	Primarily Research Faculty
OPA_ID_958	Non-T32 Postdocs	Male	URM	Primarily Research	Faculty	Primarily Research Faculty
OPA_ID_959	Non-T32 Postdocs	Female	Not URM	Primarily Research	Non-Faculty	All Other Positions
OPA_ID_960	Non-T32 Postdocs	Female	URM	Science/Discipline-Related	Faculty	All Other Positions
OPA_ID_961	Non-T32 Postdocs	Female	Not URM	Primarily Research	Non-Faculty	All Other Positions
OPA_ID_962	Non-T32 Postdocs	Male	Not URM	Primarily Research	Faculty	All Other Positions
OPA_ID_963	T32 Postdocs	Male	Not URM	Primarily Research	Non-Faculty	All Other Positions
OPA_ID_964	Non-T32 Postdocs	Male	Not URM	Primarily Research	Non-Faculty	All Other Positions
OPA_ID_965	Non-T32 Postdocs	Female	Not URM	Science/Discipline-Related	Non-Faculty	All Other Positions
OPA_ID_966	Non-T32 Postdocs	Male	Not URM	Primarily Research	Faculty	Primarily Research Faculty
OPA_ID_967	Non-T32 Postdocs	Female	Not URM	Primarily Research	Faculty	Primarily Research Faculty
OPA_ID_968	Non-T32 Postdocs	Female	Not URM	Primarily Research	Non-Faculty	All Other Positions
OPA_ID_969	Non-T32 Postdocs	Male	Not URM	Primarily Research	Faculty	Primarily Research Faculty
OPA_ID_970	Non-T32 Postdocs	Male	Not URM	Primarily Research	Faculty	Primarily Research Faculty
OPA_ID_971	Non-T32 Postdocs	Female	Not URM	Science/Discipline-Related	Non-Faculty	All Other Positions
OPA_ID_972	Non-T32 Postdocs	Male	Not URM	Primarily Research	Non-Faculty	All Other Positions
OPA_ID_973	Non-T32 Postdocs	Male	Not URM	Primarily Research	Faculty	Primarily Research Faculty
OPA_ID_974	Non-T32 Postdocs	Female	Not URM	Science/Discipline-Related	Non-Faculty	All Other Positions
OPA_ID_975	Non-T32 Postdocs	Female	Not URM	Primarily Research	Non-Faculty	All Other Positions
OPA_ID_976	Non-T32 Postdocs	Female	Not URM	Science/Discipline-Related	Non-Faculty	All Other Positions
OPA_ID_977	Non-T32 Postdocs	Male	Not URM	Primarily Research	Non-Faculty	All Other Positions
OPA_ID_978	Non-T32 Postdocs	Female	Not URM	Science/Discipline-Related	Non-Faculty	All Other Positions
OPA_ID_979	Non-T32 Postdocs	Female	Not URM	Science/Discipline-Related	Faculty	All Other Positions
OPA_ID_980	Non-T32 Postdocs	Male	Not URM	Primarily Research	Faculty	Primarily Research Faculty
OPA_ID_981	Non-T32 Postdocs	Female	Not URM	Further Training Or Education	Non-Faculty	All Other Positions
OPA_ID_982	Non-T32 Postdocs	Male	Not URM	Primarily Research	Non-Faculty	All Other Positions
OPA_ID_983	Non-T32 Postdocs	Female	URM	Further Training Or Education	Non-Faculty	All Other Positions
OPA_ID_984	Non-T32 Postdocs	Male	Not URM	Primarily Research	Faculty	Primarily Research Faculty
OPA_ID_985	Non-T32 Postdocs	Male	Not URM	Science/Discipline-Related	Non-Faculty	All Other Positions
OPA_ID_986	Non-T32 Postdocs	Male	Not URM	Science/Discipline-Related	Non-Faculty	All Other Positions
OPA_ID_987	Non-T32 Postdocs	Male	Not URM	Further Training Or Education	Non-Faculty	All Other Positions
OPA_ID_988	Non-T32 Postdocs	Female	Not URM	Science/Discipline-Related	Faculty	All Other Positions
OPA_ID_989	Non-T32 Postdocs	Female	Not URM	Science/Discipline-Related	Non-Faculty	All Other Positions
OPA_ID_990	Non-T32 Postdocs	Male	Not URM	Science/Discipline-Related	Non-Faculty	All Other Positions
OPA_ID_991	Non-T32 Postdocs	Male	URM	Science/Discipline-Related	Non-Faculty	All Other Positions
OPA_ID_992	Non-T32 Postdocs	Male	Not URM	Primarily Research	Non-Faculty	All Other Positions
OPA_ID_993	Non-T32 Postdocs	Female	Not URM	Primarily Research	Non-Faculty	All Other Positions
OPA_ID_994	Non-T32 Postdocs	Male	URM	Science/Discipline-Related	Non-Faculty	All Other Positions
OPA_ID_995	Non-T32 Postdocs	Female	URM	Primarily Research	Non-Faculty	All Other Positions
OPA_ID_996	T32 Postdocs	Female	Not URM	Science/Discipline-Related	Non-Faculty	All Other Positions
OPA_ID_997	Non-T32 Postdocs	Male	Not URM	Further Training Or Education	Non-Faculty	All Other Positions
OPA_ID_998	Non-T32 Postdocs	Male	URM	None	Non-Faculty	All Other Positions
OPA_ID_999	Non-T32 Postdocs	Male	Not URM	Primarily Research	Non-Faculty	All Other Positions
OPA_ID_1000	Non-T32 Postdocs	Male	Not URM	Primarily Research	Faculty	Primarily Research Faculty
OPA_ID_1001	T32 Postdocs	Female	URM	Further Training Or Education	Non-Faculty	All Other Positions
OPA_ID_1002	Non-T32 Postdocs	Male	Not URM	Further Training Or Education	Non-Faculty	All Other Positions
OPA_ID_1003	Non-T32 Postdocs	Female	Not URM	Primarily Research	Non-Faculty	All Other Positions
OPA_ID_1004	Non-T32 Postdocs	Male	Not URM	Primarily Research	Non-Faculty	All Other Positions
OPA_ID_1005	Non-T32 Postdocs	Male	Not URM	Primarily Research	Faculty	Primarily Research Faculty
OPA_ID_1006	Non-T32 Postdocs	Male	Not URM	Primarily Research	Faculty	Primarily Research Faculty
OPA_ID_1007	Non-T32 Postdocs	Female	Not URM	Primarily Research	Non-Faculty	All Other Positions
OPA_ID_1008	Non-T32 Postdocs	Female	Not URM	Further Training Or Education	Non-Faculty	All Other Positions
OPA_ID_1009	Non-T32 Postdocs	Female	Not URM	Primarily Research	Faculty	Primarily Research Faculty
OPA_ID_1010	T32 Postdocs	Male	Not URM	Science/Discipline-Related	Non-Faculty	All Other Positions
OPA_ID_1011	Non-T32 Postdocs	Male	Not URM	Primarily Research	Non-Faculty	All Other Positions
OPA_ID_1012	Non-T32 Postdocs	Female	Not URM	Further Training Or Education	Non-Faculty	All Other Positions
OPA_ID_1013	T32 Postdocs	Female	Not URM	Primarily Research	Non-Faculty	All Other Positions
OPA_ID_1014	Non-T32 Postdocs	Male	Not URM	Primarily Research	Faculty	Primarily Research Faculty
OPA_ID_1015	Non-T32 Postdocs	Female	URM	Primarily Research	Faculty	Primarily Research Faculty
OPA_ID_1016	Non-T32 Postdocs	Male	Not URM	Primarily Research	Non-Faculty	All Other Positions
OPA_ID_1017	Non-T32 Postdocs	Male	Not URM	Primarily Research	Faculty	Primarily Research Faculty
OPA_ID_1018	Non-T32 Postdocs	Female	Not URM	Primarily Research	Faculty	Primarily Research Faculty
OPA_ID_1019	Non-T32 Postdocs	Male	Not URM	Primarily Research	Faculty	Primarily Research Faculty
OPA_ID_1020	Non-T32 Postdocs	Male	Not URM	Primarily Teaching	Faculty	All Other Positions
OPA_ID_1021	Non-T32 Postdocs	Male	Not URM	Primarily Research	Faculty	Primarily Research Faculty
OPA_ID_1022	Non-T32 Postdocs	Female	Not URM	Primarily Research	Non-Faculty	All Other Positions
OPA_ID_1023	Non-T32 Postdocs	Male	Not URM	Science/Discipline-Related	Non-Faculty	All Other Positions
OPA_ID_1024	Non-T32 Postdocs	Female	Not URM	Primarily Research	Faculty	Primarily Research Faculty
OPA_ID_1025	Non-T32 Postdocs	Male	Not URM	Primarily Research	Non-Faculty	All Other Positions
OPA_ID_1026	Non-T32 Postdocs	Male	Not URM	Primarily Research	Non-Faculty	All Other Positions
OPA_ID_1027	Non-T32 Postdocs	Male	Not URM	Further Training Or Education	Non-Faculty	All Other Positions
OPA_ID_1028	Non-T32 Postdocs	Male	Not URM	Primarily Research	Faculty	Primarily Research Faculty
OPA_ID_1029	Non-T32 Postdocs	Male	Not URM	Primarily Research	Faculty	Primarily Research Faculty
OPA_ID_1030	Non-T32 Postdocs	Male	URM	Primarily Teaching	Faculty	All Other Positions
OPA_ID_1031	Non-T32 Postdocs	Male	Not URM	Primarily Research	Faculty	Primarily Research Faculty
OPA_ID_1032	Non-T32 Postdocs	Male	Not URM	Science/Discipline-Related	Non-Faculty	All Other Positions
OPA_ID_1033	Non-T32 Postdocs	Male	Not URM	Primarily Research	Faculty	Primarily Research Faculty
OPA_ID_1034	T32 Postdocs	Female	Not URM	Primarily Teaching	Faculty	All Other Positions
OPA_ID_1035	Non-T32 Postdocs	Female	Not URM	Primarily Research	Non-Faculty	All Other Positions
OPA_ID_1036	Non-T32 Postdocs	Male	Not URM	Primarily Research	Faculty	Primarily Research Faculty
OPA_ID_1037	T32 Postdocs	Female	Not URM	Primarily Research	Non-Faculty	All Other Positions
OPA_ID_1038	Non-T32 Postdocs	Male	Not URM	Primarily Research	Non-Faculty	All Other Positions
OPA_ID_1039	Non-T32 Postdocs	Male	Not URM	Science/Discipline-Related	Non-Faculty	All Other Positions
OPA_ID_1040	T32 Postdocs	Male	Not URM	Primarily Research	Faculty	Primarily Research Faculty
OPA_ID_1041	Non-T32 Postdocs	Male	Not URM	Primarily Research	Faculty	Primarily Research Faculty
OPA_ID_1042	Non-T32 Postdocs	Male	Not URM	Primarily Research	Faculty	All Other Positions
OPA_ID_1043	Non-T32 Postdocs	Female	Not URM	Science/Discipline-Related	Non-Faculty	All Other Positions
OPA_ID_1044	Non-T32 Postdocs	Female	Not URM	Further Training Or Education	Non-Faculty	All Other Positions
OPA_ID_1045	Non-T32 Postdocs	Female	Not URM	Primarily Research	Faculty	Primarily Research Faculty
OPA_ID_1046	Non-T32 Postdocs	Female	Not URM	Primarily Research	Non-Faculty	All Other Positions
OPA_ID_1047	Non-T32 Postdocs	Male	Not URM	Primarily Research	Non-Faculty	All Other Positions
OPA_ID_1048	Non-T32 Postdocs	Female	Not URM	Primarily Research	Non-Faculty	All Other Positions
OPA_ID_1049	Non-T32 Postdocs	Female	Not URM	Primarily Research	Non-Faculty	All Other Positions
OPA_ID_1050	Non-T32 Postdocs	Male	URM	Primarily Research	Non-Faculty	All Other Positions
OPA_ID_1051	Non-T32 Postdocs	Male	URM	Science/Discipline-Related	Non-Faculty	All Other Positions
OPA_ID_1052	Non-T32 Postdocs	Female	Not URM	Primarily Research	Non-Faculty	All Other Positions
OPA_ID_1053	Non-T32 Postdocs	Male	Not URM	Science/Discipline-Related	Non-Faculty	All Other Positions
OPA_ID_1054	Non-T32 Postdocs	Female	Not URM	Science/Discipline-Related	Faculty	All Other Positions
OPA_ID_1055	Non-T32 Postdocs	Female	Not URM	Primarily Research	Non-Faculty	All Other Positions
OPA_ID_1056	Non-T32 Postdocs	Female	Not URM	Primarily Research	Faculty	Primarily Research Faculty
OPA_ID_1057	Non-T32 Postdocs	Female	Not URM	Primarily Research	Faculty	Primarily Research Faculty
OPA_ID_1058	Non-T32 Postdocs	Male	Not URM	Primarily Research	Faculty	Primarily Research Faculty
OPA_ID_1059	Non-T32 Postdocs	Female	Not URM	Primarily Research	Non-Faculty	All Other Positions
OPA_ID_1060	Non-T32 Postdocs	Male	Not URM	Science/Discipline-Related	Faculty	All Other Positions
OPA_ID_1061	Non-T32 Postdocs	Female	Not URM	Science/Discipline-Related	Non-Faculty	All Other Positions
OPA_ID_1062	Non-T32 Postdocs	Male	Not URM	Primarily Research	Faculty	Primarily Research Faculty
OPA_ID_1063	Non-T32 Postdocs	Female	Not URM	Primarily Research	Non-Faculty	All Other Positions
OPA_ID_1064	Non-T32 Postdocs	Female	Not URM	Science/Discipline-Related	Non-Faculty	All Other Positions
OPA_ID_1065	Non-T32 Postdocs	Male	Not URM	Science/Discipline-Related	Non-Faculty	All Other Positions
OPA_ID_1066	Non-T32 Postdocs	Male	Not URM	Science/Discipline-Related	Non-Faculty	All Other Positions
OPA_ID_1067	Non-T32 Postdocs	Male	Not URM	Primarily Research	Non-Faculty	All Other Positions
OPA_ID_1068	T32 Postdocs	Male	Not URM	Science/Discipline-Related	Non-Faculty	All Other Positions
OPA_ID_1069	Non-T32 Postdocs	Female	URM	Primarily Research	Non-Faculty	All Other Positions
OPA_ID_1070	T32 Postdocs	Female	URM	Primarily Research	Non-Faculty	All Other Positions
OPA_ID_1071	Non-T32 Postdocs	Female	Not URM	Science/Discipline-Related	Non-Faculty	All Other Positions
OPA_ID_1072	Non-T32 Postdocs	Female	Not URM	Science/Discipline-Related	Faculty	All Other Positions
OPA_ID_1073	Non-T32 Postdocs	Male	URM	Science/Discipline-Related	Non-Faculty	All Other Positions
OPA_ID_1074	Non-T32 Postdocs	Female	Not URM	Science/Discipline-Related	Faculty	All Other Positions
OPA_ID_1075	Non-T32 Postdocs	Female	Not URM	Science/Discipline-Related	Non-Faculty	All Other Positions
OPA_ID_1076	T32 Postdocs	Male	Not URM	Primarily Research	Faculty	Primarily Research Faculty
OPA_ID_1077	Non-T32 Postdocs	Female	Not URM	Science/Discipline-Related	Faculty	All Other Positions
OPA_ID_1078	Non-T32 Postdocs	Male	Not URM	Primarily Research	Faculty	Primarily Research Faculty
OPA_ID_1079	Non-T32 Postdocs	Female	Not URM	Primarily Teaching	Faculty	All Other Positions
OPA_ID_1080	Non-T32 Postdocs	Female	Not URM	Primarily Research	Faculty	Primarily Research Faculty
OPA_ID_1081	T32 Postdocs	Male	Not URM	Primarily Research	Non-Faculty	All Other Positions
OPA_ID_1082	Non-T32 Postdocs	Male	Not URM	Primarily Research	Non-Faculty	All Other Positions
OPA_ID_1083	Non-T32 Postdocs	Female	Not URM	Primarily Research	Non-Faculty	All Other Positions
OPA_ID_1084	Non-T32 Postdocs	Male	Not URM	Science/Discipline-Related	Non-Faculty	All Other Positions
OPA_ID_1085	Non-T32 Postdocs	Male	Not URM	Science/Discipline-Related	Non-Faculty	All Other Positions
OPA_ID_1086	Non-T32 Postdocs	Male	Not URM	Science/Discipline-Related	Non-Faculty	All Other Positions
OPA_ID_1087	Non-T32 Postdocs	Male	Not URM	Science/Discipline-Related	Non-Faculty	All Other Positions
OPA_ID_1088	Non-T32 Postdocs	Male	Not URM	Primarily Research	Non-Faculty	All Other Positions
OPA_ID_1089	Non-T32 Postdocs	Male	Not URM	Primarily Research	Non-Faculty	All Other Positions
OPA_ID_1090	Non-T32 Postdocs	Female	Not URM	Primarily Research	Non-Faculty	All Other Positions
OPA_ID_1091	T32 Postdocs	Male	Not URM	Primarily Research	Faculty	Primarily Research Faculty
OPA_ID_1092	Non-T32 Postdocs	Male	Not URM	Primarily Research	Non-Faculty	All Other Positions
OPA_ID_1093	Non-T32 Postdocs	Male	Not URM	Science/Discipline-Related	Non-Faculty	All Other Positions
OPA_ID_1094	Non-T32 Postdocs	Female	Not URM	Science/Discipline-Related	Non-Faculty	All Other Positions
OPA_ID_1095	Non-T32 Postdocs	Female	Not URM	Primarily Research	Faculty	Primarily Research Faculty
OPA_ID_1096	Non-T32 Postdocs	Male	Not URM	Primarily Research	Non-Faculty	All Other Positions
OPA_ID_1097	Non-T32 Postdocs	Female	Not URM	Science/Discipline-Related	Non-Faculty	All Other Positions
OPA_ID_1098	Non-T32 Postdocs	Female	Not URM	Primarily Research	Non-Faculty	All Other Positions
OPA_ID_1099	Non-T32 Postdocs	Female	Not URM	Primarily Research	Non-Faculty	All Other Positions
OPA_ID_1100	Non-T32 Postdocs	Male	Not URM	Primarily Research	Faculty	Primarily Research Faculty
OPA_ID_1101	T32 Postdocs	Female	URM	Primarily Research	Non-Faculty	All Other Positions
OPA_ID_1102	Non-T32 Postdocs	Female	Not URM	None	Non-Faculty	All Other Positions
OPA_ID_1103	Non-T32 Postdocs	Female	Not URM	Science/Discipline-Related	Faculty	All Other Positions
OPA_ID_1104	Non-T32 Postdocs	Female	Not URM	Primarily Teaching	Faculty	All Other Positions
OPA_ID_1105	Non-T32 Postdocs	Male	Not URM	Science/Discipline-Related	Non-Faculty	All Other Positions
OPA_ID_1106	Non-T32 Postdocs	Female	Not URM	Science/Discipline-Related	Non-Faculty	All Other Positions
OPA_ID_1107	Non-T32 Postdocs	Male	Not URM	Primarily Research	Non-Faculty	All Other Positions
OPA_ID_1108	Non-T32 Postdocs	Female	Not URM	Primarily Research	Non-Faculty	All Other Positions
OPA_ID_1109	Non-T32 Postdocs	Male	Not URM	Primarily Research	Faculty	Primarily Research Faculty
OPA_ID_1110	Non-T32 Postdocs	Male	Not URM	Science/Discipline-Related	Non-Faculty	All Other Positions
OPA_ID_1111	Non-T32 Postdocs	Male	Not URM	Primarily Research	Non-Faculty	All Other Positions
OPA_ID_1112	Non-T32 Postdocs	Female	Not URM	Primarily Research	Non-Faculty	All Other Positions
OPA_ID_1113	Non-T32 Postdocs	Female	Not URM	Primarily Teaching	Faculty	All Other Positions
OPA_ID_1114	Non-T32 Postdocs	Female	Not URM	Science/Discipline-Related	Faculty	All Other Positions
OPA_ID_1115	Non-T32 Postdocs	Female	Not URM	Primarily Research	Non-Faculty	All Other Positions
OPA_ID_1116	Non-T32 Postdocs	Female	Not URM	Primarily Research	Non-Faculty	All Other Positions
OPA_ID_1117	Non-T32 Postdocs	Female	Not URM	Science/Discipline-Related	Non-Faculty	All Other Positions
OPA_ID_1118	Non-T32 Postdocs	Male	Not URM	Primarily Research	Non-Faculty	All Other Positions
OPA_ID_1119	Non-T32 Postdocs	Male	Not URM	Science/Discipline-Related	Non-Faculty	All Other Positions
OPA_ID_1120	T32 Postdocs	Female	Not URM	Primarily Research	Faculty	Primarily Research Faculty
OPA_ID_1121	Non-T32 Postdocs	Female	Not URM	Primarily Research	Non-Faculty	All Other Positions
OPA_ID_1122	Non-T32 Postdocs	Female	URM	Primarily Research	Faculty	Primarily Research Faculty
OPA_ID_1123	Non-T32 Postdocs	Male	Not URM	Primarily Research	Faculty	Primarily Research Faculty
OPA_ID_1124	Non-T32 Postdocs	Male	Not URM	Primarily Research	Non-Faculty	All Other Positions
OPA_ID_1125	Non-T32 Postdocs	Female	Not URM	Primarily Research	Faculty	Primarily Research Faculty
OPA_ID_1126	Non-T32 Postdocs	Male	Not URM	Primarily Research	Non-Faculty	All Other Positions
OPA_ID_1127	Non-T32 Postdocs	Female	Not URM	Primarily Research	Non-Faculty	All Other Positions
OPA_ID_1128	Non-T32 Postdocs	Female	Not URM	Primarily Research	Faculty	Primarily Research Faculty
OPA_ID_1129	Non-T32 Postdocs	Female	Not URM	Primarily Research	Faculty	Primarily Research Faculty
OPA_ID_1130	Non-T32 Postdocs	Female	Not URM	Science/Discipline-Related	Non-Faculty	All Other Positions
OPA_ID_1131	Non-T32 Postdocs	Male	Not URM	Primarily Research	Non-Faculty	All Other Positions
OPA_ID_1132	Non-T32 Postdocs	Female	Not URM	Primarily Research	Faculty	Primarily Research Faculty
OPA_ID_1133	Non-T32 Postdocs	Male	Not URM	Science/Discipline-Related	Non-Faculty	All Other Positions
OPA_ID_1134	Non-T32 Postdocs	Male	Not URM	Further Training Or Education	Non-Faculty	All Other Positions
OPA_ID_1135	Non-T32 Postdocs	Male	URM	Further Training Or Education	Non-Faculty	All Other Positions
OPA_ID_1136	T32 Postdocs	Female	URM	Science/Discipline-Related	Non-Faculty	All Other Positions
OPA_ID_1137	Non-T32 Postdocs	Male	Not URM	Further Training Or Education	Non-Faculty	All Other Positions
OPA_ID_1138	Non-T32 Postdocs	Female	Not URM	Science/Discipline-Related	Non-Faculty	All Other Positions
OPA_ID_1139	T32 Postdocs	Male	Not URM	Further Training Or Education	Non-Faculty	All Other Positions
OPA_ID_1140	Non-T32 Postdocs	Male	URM	Further Training Or Education	Non-Faculty	All Other Positions
OPA_ID_1141	Non-T32 Postdocs	Female	Not URM	Primarily Research	Non-Faculty	All Other Positions
OPA_ID_1142	Non-T32 Postdocs	Male	Not URM	Further Training Or Education	Non-Faculty	All Other Positions
OPA_ID_1143	Non-T32 Postdocs	Female	Not URM	Primarily Research	Non-Faculty	All Other Positions
OPA_ID_1144	Non-T32 Postdocs	Male	Not URM	Primarily Research	Non-Faculty	All Other Positions
OPA_ID_1145	Non-T32 Postdocs	Female	Not URM	Science/Discipline-Related	Non-Faculty	All Other Positions
OPA_ID_1146	Non-T32 Postdocs	Male	Not URM	Further Training Or Education	Non-Faculty	All Other Positions
OPA_ID_1147	T32 Postdocs	Male	Not URM	Primarily Research	Non-Faculty	All Other Positions
OPA_ID_1148	Non-T32 Postdocs	Male	Not URM	Primarily Research	Faculty	Primarily Research Faculty
OPA_ID_1149	Non-T32 Postdocs	Male	Not URM	Primarily Research	Non-Faculty	All Other Positions
OPA_ID_1150	Non-T32 Postdocs	Female	Not URM	Primarily Research	Faculty	Primarily Research Faculty
OPA_ID_1151	Non-T32 Postdocs	Female	Not URM	Primarily Research	Faculty	Primarily Research Faculty
OPA_ID_1152	Non-T32 Postdocs	Female	Not URM	Primarily Research	Non-Faculty	All Other Positions
OPA_ID_1153	Non-T32 Postdocs	Male	Not URM	Primarily Research	Non-Faculty	All Other Positions
OPA_ID_1154	Non-T32 Postdocs	Male	Not URM	Science/Discipline-Related	Non-Faculty	All Other Positions
OPA_ID_1155	Non-T32 Postdocs	Female	URM	Primarily Research	Faculty	Primarily Research Faculty
OPA_ID_1156	Non-T32 Postdocs	Female	Not URM	Primarily Research	Non-Faculty	All Other Positions
OPA_ID_1157	Non-T32 Postdocs	Male	Not URM	Primarily Research	Faculty	Primarily Research Faculty
OPA_ID_1158	Non-T32 Postdocs	Female	Not URM	Primarily Research	Faculty	Primarily Research Faculty
OPA_ID_1159	Non-T32 Postdocs	Male	Not URM	Primarily Research	Faculty	Primarily Research Faculty
OPA_ID_1160	Non-T32 Postdocs	Female	Not URM	Primarily Research	Non-Faculty	All Other Positions
OPA_ID_1161	T32 Postdocs	Male	Not URM	Primarily Research	Non-Faculty	All Other Positions
OPA_ID_1162	Non-T32 Postdocs	Male	URM	Primarily Research	Faculty	Primarily Research Faculty
OPA_ID_1163	Non-T32 Postdocs	Female	URM	Science/Discipline-Related	Non-Faculty	All Other Positions
OPA_ID_1164	Non-T32 Postdocs	Male	URM	Primarily Research	Faculty	Primarily Research Faculty
OPA_ID_1165	Non-T32 Postdocs	Male	Not URM	Primarily Research	Faculty	Primarily Research Faculty
OPA_ID_1166	Non-T32 Postdocs	Male	Not URM	Science/Discipline-Related	Non-Faculty	All Other Positions
OPA_ID_1167	Non-T32 Postdocs	Female	Not URM	Science/Discipline-Related	Faculty	All Other Positions
OPA_ID_1168	Non-T32 Postdocs	Female	Not URM	Primarily Research	Faculty	Primarily Research Faculty
OPA_ID_1169	Non-T32 Postdocs	Female	Not URM	None	Non-Faculty	All Other Positions
OPA_ID_1170	Non-T32 Postdocs	Male	Not URM	Primarily Research	Faculty	Primarily Research Faculty
OPA_ID_1171	T32 Postdocs	Male	Not URM	Science/Discipline-Related	Non-Faculty	All Other Positions
OPA_ID_1172	Non-T32 Postdocs	Male	Not URM	Primarily Research	Non-Faculty	All Other Positions
OPA_ID_1173	Non-T32 Postdocs	Male	Not URM	Science/Discipline-Related	Non-Faculty	All Other Positions
OPA_ID_1174	Non-T32 Postdocs	Female	Not URM	Science/Discipline-Related	Non-Faculty	All Other Positions
OPA_ID_1175	Non-T32 Postdocs	Female	Not URM	Primarily Research	Faculty	Primarily Research Faculty
OPA_ID_1176	Non-T32 Postdocs	Male	Not URM	Primarily Research	Non-Faculty	All Other Positions
OPA_ID_1177	Non-T32 Postdocs	Male	URM	Primarily Research	Faculty	Primarily Research Faculty
OPA_ID_1178	Non-T32 Postdocs	Female	Not URM	Primarily Research	Non-Faculty	All Other Positions
OPA_ID_1179	Non-T32 Postdocs	Female	Not URM	Primarily Teaching	Faculty	All Other Positions
OPA_ID_1180	Non-T32 Postdocs	Male	Not URM	Primarily Research	Faculty	Primarily Research Faculty
OPA_ID_1181	Non-T32 Postdocs	Male	Not URM	Primarily Teaching	Faculty	All Other Positions
OPA_ID_1182	T32 Postdocs	Female	URM	Primarily Research	Non-Faculty	All Other Positions
OPA_ID_1183	Non-T32 Postdocs	Female	URM	Science/Discipline-Related	Non-Faculty	All Other Positions
OPA_ID_1184	Non-T32 Postdocs	Female	Not URM	Primarily Research	Faculty	Primarily Research Faculty
OPA_ID_1185	Non-T32 Postdocs	Male	Not URM	Primarily Research	Faculty	Primarily Research Faculty
OPA_ID_1186	Non-T32 Postdocs	Male	URM	Science/Discipline-Related	Non-Faculty	All Other Positions
OPA_ID_1187	Non-T32 Postdocs	Male	Not URM	Primarily Research	Non-Faculty	All Other Positions
OPA_ID_1188	Non-T32 Postdocs	Male	Not URM	Primarily Research	Faculty	Primarily Research Faculty
OPA_ID_1189	Non-T32 Postdocs	Male	Not URM	Science/Discipline-Related	Non-Faculty	All Other Positions
OPA_ID_1190	Non-T32 Postdocs	Female	Not URM	Primarily Research	Faculty	Primarily Research Faculty
OPA_ID_1191	T32 Postdocs	Female	Not URM	Science/Discipline-Related	Non-Faculty	All Other Positions
OPA_ID_1192	Non-T32 Postdocs	Female	Not URM	Science/Discipline-Related	Faculty	All Other Positions
OPA_ID_1193	Non-T32 Postdocs	Female	Not URM	Science/Discipline-Related	Non-Faculty	All Other Positions
OPA_ID_1194	Non-T32 Postdocs	Male	Not URM	Primarily Research	Faculty	Primarily Research Faculty
OPA_ID_1195	Non-T32 Postdocs	Female	Not URM	Science/Discipline-Related	Non-Faculty	All Other Positions
OPA_ID_1196	Non-T32 Postdocs	Female	Not URM	Science/Discipline-Related	Faculty	All Other Positions
OPA_ID_1197	Non-T32 Postdocs	Male	URM	Science/Discipline-Related	Non-Faculty	All Other Positions
OPA_ID_1198	Non-T32 Postdocs	Male	Not URM	Science/Discipline-Related	Faculty	All Other Positions
OPA_ID_1199	Non-T32 Postdocs	Female	URM	Science/Discipline-Related	Faculty	All Other Positions
OPA_ID_1200	Non-T32 Postdocs	Male	Not URM	Further Training Or Education	Non-Faculty	All Other Positions
OPA_ID_1201	Non-T32 Postdocs	Female	Not URM	Science/Discipline-Related	Faculty	All Other Positions
OPA_ID_1202	Non-T32 Postdocs	Male	Not URM	Science/Discipline-Related	Non-Faculty	All Other Positions
OPA_ID_1203	Non-T32 Postdocs	Male	Not URM	Science/Discipline-Related	Non-Faculty	All Other Positions
OPA_ID_1204	Non-T32 Postdocs	Female	Not URM	Science/Discipline-Related	Faculty	All Other Positions
OPA_ID_1205	Non-T32 Postdocs	Male	URM	Science/Discipline-Related	Non-Faculty	All Other Positions
OPA_ID_1206	Non-T32 Postdocs	Female	Not URM	Science/Discipline-Related	Non-Faculty	All Other Positions
OPA_ID_1207	Non-T32 Postdocs	Male	Not URM	Primarily Research	Faculty	Primarily Research Faculty
OPA_ID_1208	Non-T32 Postdocs	Male	Not URM	Science/Discipline-Related	Non-Faculty	All Other Positions
OPA_ID_1209	Non-T32 Postdocs	Male	Not URM	Science/Discipline-Related	Non-Faculty	All Other Positions
OPA_ID_1210	T32 Postdocs	Female	Not URM	Primarily Research	Non-Faculty	All Other Positions
OPA_ID_1211	Non-T32 Postdocs	Male	Not URM	Primarily Research	Faculty	Primarily Research Faculty
OPA_ID_1212	Non-T32 Postdocs	Female	Not URM	Science/Discipline-Related	Non-Faculty	All Other Positions
OPA_ID_1213	Non-T32 Postdocs	Female	Not URM	Science/Discipline-Related	Non-Faculty	All Other Positions
OPA_ID_1214	Non-T32 Postdocs	Male	Not URM	Science/Discipline-Related	Non-Faculty	All Other Positions
OPA_ID_1215	Non-T32 Postdocs	Female	Not URM	Further Training Or Education	Non-Faculty	All Other Positions
OPA_ID_1216	T32 Postdocs	Female	Not URM	Science/Discipline-Related	Non-Faculty	All Other Positions
OPA_ID_1217	Non-T32 Postdocs	Male	Not URM	Primarily Research	Faculty	Primarily Research Faculty
OPA_ID_1218	Non-T32 Postdocs	Male	Not URM	Science/Discipline-Related	Non-Faculty	All Other Positions
OPA_ID_1219	Non-T32 Postdocs	Female	Not URM	Science/Discipline-Related	Non-Faculty	All Other Positions
OPA_ID_1220	Non-T32 Postdocs	Male	Not URM	Primarily Research	Faculty	Primarily Research Faculty
OPA_ID_1221	Non-T32 Postdocs	Female	Not URM	Primarily Research	Faculty	Primarily Research Faculty
OPA_ID_1222	Non-T32 Postdocs	Female	Not URM	Science/Discipline-Related	Non-Faculty	All Other Positions
OPA_ID_1223	Non-T32 Postdocs	Female	Not URM	Primarily Research	Faculty	Primarily Research Faculty
OPA_ID_1224	Non-T32 Postdocs	Male	Not URM	Science/Discipline-Related	Non-Faculty	All Other Positions
OPA_ID_1225	Non-T32 Postdocs	Female	Not URM	Science/Discipline-Related	Non-Faculty	All Other Positions
OPA_ID_1226	T32 Postdocs	Female	URM	Science/Discipline-Related	Faculty	All Other Positions
OPA_ID_1227	Non-T32 Postdocs	Male	Not URM	Primarily Research	Non-Faculty	All Other Positions
OPA_ID_1228	Non-T32 Postdocs	Female	Not URM	Science/Discipline-Related	Faculty	All Other Positions
OPA_ID_1229	Non-T32 Postdocs	Female	Not URM	Primarily Research	Non-Faculty	All Other Positions
OPA_ID_1230	Non-T32 Postdocs	Female	Not URM	Science/Discipline-Related	Non-Faculty	All Other Positions
OPA_ID_1231	Non-T32 Postdocs	Male	URM	Primarily Research	Non-Faculty	All Other Positions
OPA_ID_1232	Non-T32 Postdocs	Female	Not URM	Science/Discipline-Related	Faculty	All Other Positions
OPA_ID_1233	Non-T32 Postdocs	Male	Not URM	Science/Discipline-Related	Non-Faculty	All Other Positions
OPA_ID_1234	Non-T32 Postdocs	Male	URM	Science/Discipline-Related	Non-Faculty	All Other Positions
OPA_ID_1235	Non-T32 Postdocs	Male	Not URM	Primarily Research	Faculty	Primarily Research Faculty
OPA_ID_1236	T32 Postdocs	Female	Not URM	Science/Discipline-Related	Non-Faculty	All Other Positions
OPA_ID_1237	Non-T32 Postdocs	Male	Not URM	Science/Discipline-Related	Non-Faculty	All Other Positions
OPA_ID_1238	Non-T32 Postdocs	Female	Not URM	Primarily Research	Non-Faculty	All Other Positions
OPA_ID_1239	Non-T32 Postdocs	Female	Not URM	Primarily Research	Faculty	Primarily Research Faculty
OPA_ID_1240	Non-T32 Postdocs	Female	Not URM	Primarily Teaching	Faculty	All Other Positions
OPA_ID_1241	T32 Postdocs	Female	Not URM	Primarily Research	Faculty	Primarily Research Faculty
OPA_ID_1242	Non-T32 Postdocs	Male	Not URM	Primarily Research	Faculty	Primarily Research Faculty
OPA_ID_1243	Non-T32 Postdocs	Male	Not URM	Primarily Research	Non-Faculty	All Other Positions
OPA_ID_1244	Non-T32 Postdocs	Female	URM	Science/Discipline-Related	Non-Faculty	All Other Positions
OPA_ID_1245	Non-T32 Postdocs	Female	Not URM	Science/Discipline-Related	Non-Faculty	All Other Positions
OPA_ID_1246	Non-T32 Postdocs	Male	Not URM	Primarily Research	Non-Faculty	All Other Positions
OPA_ID_1247	Non-T32 Postdocs	Female	Not URM	Primarily Research	Non-Faculty	All Other Positions
OPA_ID_1248	Non-T32 Postdocs	Female	Not URM	Primarily Research	Faculty	Primarily Research Faculty
OPA_ID_1249	Non-T32 Postdocs	Female	Not URM	Primarily Research	Faculty	Primarily Research Faculty
OPA_ID_1250	Non-T32 Postdocs	Female	Not URM	Primarily Research	Non-Faculty	All Other Positions
OPA_ID_1251	T32 Postdocs	Male	Not URM	Science/Discipline-Related	Faculty	All Other Positions
OPA_ID_1252	T32 Postdocs	Male	Not URM	Primarily Research	Non-Faculty	All Other Positions
OPA_ID_1253	T32 Postdocs	Female	Not URM	Primarily Research	Non-Faculty	All Other Positions
OPA_ID_1254	T32 Postdocs	Male	Not URM	Science/Discipline-Related	Non-Faculty	All Other Positions
OPA_ID_1255	T32 Postdocs	Male	Not URM	Science/Discipline-Related	Non-Faculty	All Other Positions
OPA_ID_1256	Non-T32 Postdocs	Female	Not URM	Primarily Research	Non-Faculty	All Other Positions
OPA_ID_1257	T32 Postdocs	Female	Not URM	Primarily Research	Faculty	Primarily Research Faculty
OPA_ID_1258	T32 Postdocs	Female	Not URM	Science/Discipline-Related	Non-Faculty	All Other Positions
OPA_ID_1259	Non-T32 Postdocs	Female	Not URM	Science/Discipline-Related	Non-Faculty	All Other Positions
OPA_ID_1260	Non-T32 Postdocs	Male	Not URM	Further Training Or Education	Non-Faculty	All Other Positions
OPA_ID_1261	Non-T32 Postdocs	Male	Not URM	Science/Discipline-Related	Non-Faculty	All Other Positions
OPA_ID_1262	Non-T32 Postdocs	Female	Not URM	Science/Discipline-Related	Non-Faculty	All Other Positions
OPA_ID_1263	Non-T32 Postdocs	Male	Not URM	Primarily Research	Non-Faculty	All Other Positions
OPA_ID_1264	Non-T32 Postdocs	Female	Not URM	Science/Discipline-Related	Non-Faculty	All Other Positions
OPA_ID_1265	Non-T32 Postdocs	Female	Not URM	Primarily Research	Non-Faculty	All Other Positions
OPA_ID_1266	Non-T32 Postdocs	Female	Not URM	Primarily Teaching	Non-Faculty	All Other Positions
OPA_ID_1267	Non-T32 Postdocs	Male	Not URM	Science/Discipline-Related	Non-Faculty	All Other Positions
OPA_ID_1268	Non-T32 Postdocs	Male	Not URM	Science/Discipline-Related	Non-Faculty	All Other Positions
OPA_ID_1269	Non-T32 Postdocs	Male	Not URM	Primarily Research	Faculty	Primarily Research Faculty
OPA_ID_1270	Non-T32 Postdocs	Male	Not URM	Science/Discipline-Related	Non-Faculty	All Other Positions
OPA_ID_1271	Non-T32 Postdocs	Female	Not URM	Primarily Teaching	Faculty	All Other Positions
OPA_ID_1272	Non-T32 Postdocs	Female	Not URM	Not Related To Science/Discipline	Non-Faculty	All Other Positions
OPA_ID_1273	Non-T32 Postdocs	Female	URM	Science/Discipline-Related	Non-Faculty	All Other Positions
OPA_ID_1274	Non-T32 Postdocs	Male	Not URM	Primarily Research	Faculty	Primarily Research Faculty
OPA_ID_1275	Non-T32 Postdocs	Male	Not URM	Science/Discipline-Related	Non-Faculty	All Other Positions
OPA_ID_1276	Non-T32 Postdocs	Female	Not URM	Further Training Or Education	Non-Faculty	All Other Positions
OPA_ID_1277	Non-T32 Postdocs	Male	Not URM	Primarily Research	Non-Faculty	All Other Positions
OPA_ID_1278	Non-T32 Postdocs	Female	Not URM	Science/Discipline-Related	Non-Faculty	All Other Positions
OPA_ID_1279	Non-T32 Postdocs	Female	Not URM	Primarily Research	Non-Faculty	All Other Positions
OPA_ID_1280	Non-T32 Postdocs	Female	Not URM	Further Training Or Education	Non-Faculty	All Other Positions
OPA_ID_1281	Non-T32 Postdocs	Male	Not URM	Primarily Research	Non-Faculty	All Other Positions
OPA_ID_1282	Non-T32 Postdocs	Female	Not URM	Science/Discipline-Related	Faculty	All Other Positions
OPA_ID_1283	Non-T32 Postdocs	Male	Not URM	Science/Discipline-Related	Non-Faculty	All Other Positions
OPA_ID_1284	Non-T32 Postdocs	Female	URM	Science/Discipline-Related	Non-Faculty	All Other Positions
OPA_ID_1285	Non-T32 Postdocs	Female	Not URM	Science/Discipline-Related	Non-Faculty	All Other Positions
OPA_ID_1286	Non-T32 Postdocs	Male	Not URM	Primarily Research	Faculty	Primarily Research Faculty
OPA_ID_1287	Non-T32 Postdocs	Male	Not URM	Primarily Research	Non-Faculty	All Other Positions
OPA_ID_1288	Non-T32 Postdocs	Male	Not URM	Primarily Research	Faculty	Primarily Research Faculty
OPA_ID_1289	Non-T32 Postdocs	Male	Not URM	Primarily Research	Non-Faculty	All Other Positions
OPA_ID_1290	Non-T32 Postdocs	Male	URM	Primarily Research	Non-Faculty	All Other Positions
OPA_ID_1291	Non-T32 Postdocs	Female	Not URM	Primarily Research	Non-Faculty	All Other Positions
OPA_ID_1292	Non-T32 Postdocs	Female	Not URM	Science/Discipline-Related	Non-Faculty	All Other Positions
OPA_ID_1293	Non-T32 Postdocs	Female	Not URM	Science/Discipline-Related	Non-Faculty	All Other Positions
OPA_ID_1294	Non-T32 Postdocs	Female	Not URM	Science/Discipline-Related	Non-Faculty	All Other Positions
OPA_ID_1295	Non-T32 Postdocs	Female	Not URM	Science/Discipline-Related	Non-Faculty	All Other Positions
OPA_ID_1296	Non-T32 Postdocs	Female	Not URM	Science/Discipline-Related	Non-Faculty	All Other Positions
OPA_ID_1297	Non-T32 Postdocs	Female	Not URM	Further Training Or Education	Non-Faculty	All Other Positions
OPA_ID_1298	T32 Postdocs	Male	URM	Primarily Research	Faculty	Primarily Research Faculty
OPA_ID_1299	Non-T32 Postdocs	Female	Not URM	Primarily Research	Non-Faculty	All Other Positions
OPA_ID_1300	T32 Postdocs	Female	Not URM	Primarily Research	Non-Faculty	All Other Positions
OPA_ID_1301	Non-T32 Postdocs	Male	Not URM	Primarily Research	Faculty	Primarily Research Faculty
OPA_ID_1302	Non-T32 Postdocs	Male	Not URM	Further Training Or Education	Non-Faculty	All Other Positions
OPA_ID_1303	Non-T32 Postdocs	Male	Not URM	Primarily Research	Non-Faculty	All Other Positions
OPA_ID_1304	Non-T32 Postdocs	Female	Not URM	Primarily Teaching	Faculty	All Other Positions
OPA_ID_1305	Non-T32 Postdocs	Male	Not URM	Primarily Research	Faculty	Primarily Research Faculty
OPA_ID_1306	Non-T32 Postdocs	Female	URM	Primarily Research	Faculty	Primarily Research Faculty
OPA_ID_1307	T32 Postdocs	Male	Not URM	Primarily Research	Non-Faculty	All Other Positions
OPA_ID_1308	Non-T32 Postdocs	Female	Not URM	Primarily Research	Non-Faculty	All Other Positions
OPA_ID_1309	Non-T32 Postdocs	Male	Not URM	Science/Discipline-Related	Non-Faculty	All Other Positions
OPA_ID_1310	Non-T32 Postdocs	Male	Not URM	Primarily Research	Non-Faculty	All Other Positions
OPA_ID_1311	Non-T32 Postdocs	Male	Not URM	Primarily Research	Non-Faculty	All Other Positions
OPA_ID_1312	Non-T32 Postdocs	Male	Not URM	Primarily Research	Non-Faculty	All Other Positions
OPA_ID_1313	T32 Postdocs	Male	Not URM	Science/Discipline-Related	Non-Faculty	All Other Positions
OPA_ID_1314	Non-T32 Postdocs	Male	Not URM	Further Training Or Education	Non-Faculty	All Other Positions
OPA_ID_1315	T32 Postdocs	Female	Not URM	Primarily Teaching	Faculty	All Other Positions
OPA_ID_1316	Non-T32 Postdocs	Female	Not URM	Science/Discipline-Related	Faculty	All Other Positions
OPA_ID_1317	Non-T32 Postdocs	Female	Not URM	Primarily Research	Non-Faculty	All Other Positions
OPA_ID_1318	Non-T32 Postdocs	Male	Not URM	Further Training Or Education	Non-Faculty	All Other Positions
OPA_ID_1319	Non-T32 Postdocs	Female	Not URM	Science/Discipline-Related	Faculty	All Other Positions
OPA_ID_1320	Non-T32 Postdocs	Female	Not URM	Science/Discipline-Related	Faculty	All Other Positions
OPA_ID_1321	Non-T32 Postdocs	Female	Not URM	Science/Discipline-Related	Non-Faculty	All Other Positions
OPA_ID_1322	Non-T32 Postdocs	Female	URM	Science/Discipline-Related	Faculty	All Other Positions
OPA_ID_1323	Non-T32 Postdocs	Female	Not URM	Science/Discipline-Related	Non-Faculty	All Other Positions
OPA_ID_1324	Non-T32 Postdocs	Female	URM	Primarily Research	Non-Faculty	All Other Positions
OPA_ID_1325	Non-T32 Postdocs	Male	Not URM	Primarily Research	Non-Faculty	All Other Positions
OPA_ID_1326	Non-T32 Postdocs	Male	Not URM	Science/Discipline-Related	Non-Faculty	All Other Positions
OPA_ID_1327	Non-T32 Postdocs	Female	Not URM	Primarily Research	Non-Faculty	All Other Positions
OPA_ID_1328	T32 Postdocs	Female	Not URM	Primarily Research	Non-Faculty	All Other Positions
OPA_ID_1329	Non-T32 Postdocs	Male	Not URM	Primarily Research	Non-Faculty	All Other Positions
OPA_ID_1330	Non-T32 Postdocs	Female	Not URM	Primarily Research	Faculty	Primarily Research Faculty
OPA_ID_1331	Non-T32 Postdocs	Male	Not URM	Science/Discipline-Related	Non-Faculty	All Other Positions
OPA_ID_1332	Non-T32 Postdocs	Male	Not URM	Science/Discipline-Related	Non-Faculty	All Other Positions
OPA_ID_1333	Non-T32 Postdocs	Male	Not URM	Primarily Research	Faculty	Primarily Research Faculty
OPA_ID_1334	T32 Postdocs	Female	Not URM	Science/Discipline-Related	Non-Faculty	All Other Positions
OPA_ID_1335	Non-T32 Postdocs	Male	Not URM	Science/Discipline-Related	Non-Faculty	All Other Positions
OPA_ID_1336	Non-T32 Postdocs	Female	Not URM	Primarily Research	Faculty	Primarily Research Faculty
OPA_ID_1337	Non-T32 Postdocs	Male	Not URM	Primarily Research	Non-Faculty	All Other Positions
OPA_ID_1338	Non-T32 Postdocs	Male	Not URM	Science/Discipline-Related	Non-Faculty	All Other Positions
OPA_ID_1339	Non-T32 Postdocs	Female	Not URM	Primarily Research	Faculty	Primarily Research Faculty
OPA_ID_1340	T32 Postdocs	Male	URM	Primarily Teaching	Faculty	All Other Positions
OPA_ID_1341	Non-T32 Postdocs	Female	Not URM	Science/Discipline-Related	Non-Faculty	All Other Positions
OPA_ID_1342	Non-T32 Postdocs	Male	Not URM	Science/Discipline-Related	Faculty	All Other Positions
OPA_ID_1343	Non-T32 Postdocs	Male	Not URM	Primarily Research	Faculty	Primarily Research Faculty
OPA_ID_1344	Non-T32 Postdocs	Male	Not URM	Science/Discipline-Related	Faculty	All Other Positions
OPA_ID_1345	Non-T32 Postdocs	Male	Not URM	Science/Discipline-Related	Non-Faculty	All Other Positions
OPA_ID_1346	Non-T32 Postdocs	Male	Not URM	Science/Discipline-Related	Non-Faculty	All Other Positions
OPA_ID_1347	Non-T32 Postdocs	Male	Not URM	Science/Discipline-Related	Faculty	All Other Positions
OPA_ID_1348	Non-T32 Postdocs	Female	Not URM	Primarily Research	Faculty	Primarily Research Faculty
OPA_ID_1349	Non-T32 Postdocs	Female	Not URM	Primarily Research	Non-Faculty	All Other Positions
OPA_ID_1350	Non-T32 Postdocs	Female	Not URM	Science/Discipline-Related	Non-Faculty	All Other Positions
OPA_ID_1351	Non-T32 Postdocs	Male	Not URM	Primarily Research	Non-Faculty	All Other Positions
OPA_ID_1352	Non-T32 Postdocs	Female	Not URM	Science/Discipline-Related	Faculty	All Other Positions
OPA_ID_1353	Non-T32 Postdocs	Male	Not URM	Science/Discipline-Related	Non-Faculty	All Other Positions
OPA_ID_1354	Non-T32 Postdocs	Female	Not URM	Primarily Research	Non-Faculty	All Other Positions
OPA_ID_1355	Non-T32 Postdocs	Male	Not URM	Science/Discipline-Related	Non-Faculty	All Other Positions
OPA_ID_1356	Non-T32 Postdocs	Male	Not URM	Science/Discipline-Related	Non-Faculty	All Other Positions
OPA_ID_1357	T32 Postdocs	Male	Not URM	Primarily Research	Faculty	Primarily Research Faculty
OPA_ID_1358	Non-T32 Postdocs	Male	URM	Primarily Research	Non-Faculty	All Other Positions
OPA_ID_1359	Non-T32 Postdocs	Female	Not URM	Primarily Research	Non-Faculty	All Other Positions
OPA_ID_1360	Non-T32 Postdocs	Female	Not URM	Science/Discipline-Related	Non-Faculty	All Other Positions
OPA_ID_1361	Non-T32 Postdocs	Female	Not URM	Primarily Research	Non-Faculty	All Other Positions
OPA_ID_1362	Non-T32 Postdocs	Female	Not URM	Science/Discipline-Related	Non-Faculty	All Other Positions
OPA_ID_1363	Non-T32 Postdocs	Female	Not URM	Science/Discipline-Related	Faculty	All Other Positions
OPA_ID_1364	Non-T32 Postdocs	Male	Not URM	Further Training Or Education	Non-Faculty	All Other Positions
OPA_ID_1365	Non-T32 Postdocs	Female	Not URM	Science/Discipline-Related	Faculty	All Other Positions
OPA_ID_1366	Non-T32 Postdocs	Male	Not URM	Primarily Research	Non-Faculty	All Other Positions
OPA_ID_1367	Non-T32 Postdocs	Female	Not URM	Primarily Research	Non-Faculty	All Other Positions
OPA_ID_1368	Non-T32 Postdocs	Male	Not URM	Science/Discipline-Related	Non-Faculty	All Other Positions
OPA_ID_1369	Non-T32 Postdocs	Female	Not URM	Primarily Research	Faculty	Primarily Research Faculty
OPA_ID_1370	Non-T32 Postdocs	Male	Not URM	Science/Discipline-Related	Non-Faculty	All Other Positions
OPA_ID_1371	Non-T32 Postdocs	Female	Not URM	Primarily Research	Non-Faculty	All Other Positions
OPA_ID_1372	Non-T32 Postdocs	Male	URM	Science/Discipline-Related	Non-Faculty	All Other Positions
OPA_ID_1373	Non-T32 Postdocs	Female	Not URM	Primarily Research	Non-Faculty	All Other Positions
OPA_ID_1374	Non-T32 Postdocs	Female	Not URM	Science/Discipline-Related	Non-Faculty	All Other Positions
OPA_ID_1375	Non-T32 Postdocs	Male	Not URM	Science/Discipline-Related	Non-Faculty	All Other Positions
OPA_ID_1376	Non-T32 Postdocs	Male	Not URM	Primarily Teaching	Faculty	All Other Positions
OPA_ID_1377	T32 Postdocs	Male	URM	Primarily Research	Faculty	Primarily Research Faculty
OPA_ID_1378	Non-T32 Postdocs	Female	Not URM	Further Training Or Education	Non-Faculty	All Other Positions
OPA_ID_1379	T32 Postdocs	Female	Not URM	Primarily Research	Faculty	Primarily Research Faculty
OPA_ID_1380	Non-T32 Postdocs	Male	Not URM	Science/Discipline-Related	Non-Faculty	All Other Positions
OPA_ID_1381	Non-T32 Postdocs	Male	Not URM	Primarily Research	Faculty	Primarily Research Faculty
OPA_ID_1382	T32 Postdocs	Female	Not URM	Science/Discipline-Related	Non-Faculty	All Other Positions
OPA_ID_1383	Non-T32 Postdocs	Female	Not URM	Science/Discipline-Related	Faculty	All Other Positions
OPA_ID_1384	T32 Postdocs	Male	URM	Primarily Research	Non-Faculty	All Other Positions
OPA_ID_1385	Non-T32 Postdocs	Male	Not URM	Science/Discipline-Related	Faculty	All Other Positions
OPA_ID_1386	Non-T32 Postdocs	Female	Not URM	Primarily Research	Non-Faculty	All Other Positions
OPA_ID_1387	Non-T32 Postdocs	Female	Not URM	Science/Discipline-Related	Non-Faculty	All Other Positions
OPA_ID_1388	Non-T32 Postdocs	Female	Not URM	Science/Discipline-Related	Faculty	All Other Positions
OPA_ID_1389	Non-T32 Postdocs	Female	URM	Science/Discipline-Related	Non-Faculty	All Other Positions
OPA_ID_1390	Non-T32 Postdocs	Female	Not URM	Science/Discipline-Related	Non-Faculty	All Other Positions
OPA_ID_1391	Non-T32 Postdocs	Female	Not URM	Science/Discipline-Related	Non-Faculty	All Other Positions
OPA_ID_1392	Non-T32 Postdocs	Male	URM	Primarily Research	Non-Faculty	All Other Positions
OPA_ID_1393	Non-T32 Postdocs	Female	URM	Science/Discipline-Related	Non-Faculty	All Other Positions
OPA_ID_1394	Non-T32 Postdocs	Female	Not URM	Primarily Research	Non-Faculty	All Other Positions
OPA_ID_1395	Non-T32 Postdocs	Female	URM	Further Training Or Education	Non-Faculty	All Other Positions
OPA_ID_1396	Non-T32 Postdocs	Female	Not URM	Primarily Teaching	Faculty	All Other Positions
OPA_ID_1397	Non-T32 Postdocs	Female	Not URM	Science/Discipline-Related	Non-Faculty	All Other Positions
OPA_ID_1398	Non-T32 Postdocs	Male	Not URM	Primarily Research	Non-Faculty	All Other Positions
OPA_ID_1399	Non-T32 Postdocs	Male	Not URM	Primarily Research	Non-Faculty	All Other Positions
OPA_ID_1400	Non-T32 Postdocs	Female	Not URM	Primarily Research	Non-Faculty	All Other Positions
OPA_ID_1401	T32 Postdocs	Female	Not URM	Science/Discipline-Related	Non-Faculty	All Other Positions
OPA_ID_1402	Non-T32 Postdocs	Female	Not URM	Primarily Research	Non-Faculty	All Other Positions
OPA_ID_1403	Non-T32 Postdocs	Male	Not URM	Primarily Research	Non-Faculty	All Other Positions
OPA_ID_1404	Non-T32 Postdocs	Female	Not URM	Primarily Research	Non-Faculty	All Other Positions
OPA_ID_1405	Non-T32 Postdocs	Male	Not URM	Science/Discipline-Related	Non-Faculty	All Other Positions
OPA_ID_1406	Non-T32 Postdocs	Female	Not URM	Science/Discipline-Related	Non-Faculty	All Other Positions
OPA_ID_1407	Non-T32 Postdocs	Male	Not URM	Science/Discipline-Related	Non-Faculty	All Other Positions
OPA_ID_1408	Non-T32 Postdocs	Female	Not URM	Science/Discipline-Related	Faculty	All Other Positions
OPA_ID_1409	Non-T32 Postdocs	Female	Not URM	Science/Discipline-Related	Faculty	All Other Positions
OPA_ID_1410	Non-T32 Postdocs	Male	Not URM	Primarily Research	Non-Faculty	All Other Positions
OPA_ID_1411	Non-T32 Postdocs	Male	URM	Primarily Research	Non-Faculty	All Other Positions
OPA_ID_1412	Non-T32 Postdocs	Male	Not URM	Primarily Research	Faculty	Primarily Research Faculty
OPA_ID_1413	Non-T32 Postdocs	Female	Not URM	Science/Discipline-Related	Non-Faculty	All Other Positions
OPA_ID_1414	Non-T32 Postdocs	Female	Not URM	Science/Discipline-Related	Non-Faculty	All Other Positions
OPA_ID_1415	Non-T32 Postdocs	Male	Not URM	Primarily Research	Faculty	Primarily Research Faculty
OPA_ID_1416	T32 Postdocs	Male	Not URM	Primarily Research	Faculty	Primarily Research Faculty
OPA_ID_1417	Non-T32 Postdocs	Male	Not URM	Primarily Research	Non-Faculty	All Other Positions
OPA_ID_1418	Non-T32 Postdocs	Male	Not URM	Science/Discipline-Related	Non-Faculty	All Other Positions
OPA_ID_1419	Non-T32 Postdocs	Male	Not URM	Primarily Research	Faculty	Primarily Research Faculty
OPA_ID_1420	Non-T32 Postdocs	Male	Not URM	Primarily Research	Non-Faculty	All Other Positions
OPA_ID_1421	Non-T32 Postdocs	Male	Not URM	Primarily Research	Non-Faculty	All Other Positions
OPA_ID_1422	Non-T32 Postdocs	Male	Not URM	Primarily Teaching	Faculty	All Other Positions
OPA_ID_1423	Non-T32 Postdocs	Male	Not URM	Primarily Research	Non-Faculty	All Other Positions
OPA_ID_1424	Non-T32 Postdocs	Male	Not URM	Further Training Or Education	Non-Faculty	All Other Positions
OPA_ID_1425	Non-T32 Postdocs	Female	Not URM	Primarily Research	Faculty	Primarily Research Faculty
OPA_ID_1426	Non-T32 Postdocs	Male	Not URM	Science/Discipline-Related	Non-Faculty	All Other Positions
OPA_ID_1427	Non-T32 Postdocs	Female	Not URM	Primarily Research	Non-Faculty	All Other Positions
OPA_ID_1428	Non-T32 Postdocs	Female	Not URM	Primarily Research	Faculty	Primarily Research Faculty
OPA_ID_1429	Non-T32 Postdocs	Male	Not URM	Primarily Research	Non-Faculty	All Other Positions
OPA_ID_1430	Non-T32 Postdocs	Male	Not URM	Primarily Research	Non-Faculty	All Other Positions
OPA_ID_1431	Non-T32 Postdocs	Female	Not URM	Primarily Research	Non-Faculty	All Other Positions
OPA_ID_1432	T32 Postdocs	Female	Not URM	Primarily Teaching	Faculty	All Other Positions
OPA_ID_1433	T32 Postdocs	Male	Not URM	Primarily Research	Non-Faculty	All Other Positions
OPA_ID_1434	Non-T32 Postdocs	Male	Not URM	Primarily Research	Non-Faculty	All Other Positions
OPA_ID_1435	Non-T32 Postdocs	Male	Not URM	Primarily Research	Faculty	Primarily Research Faculty
OPA_ID_1436	Non-T32 Postdocs	Male	Not URM	Science/Discipline-Related	Non-Faculty	All Other Positions
OPA_ID_1437	Non-T32 Postdocs	Female	Not URM	Primarily Research	Faculty	Primarily Research Faculty
OPA_ID_1438	Non-T32 Postdocs	Male	Not URM	Primarily Research	Non-Faculty	All Other Positions
OPA_ID_1439	Non-T32 Postdocs	Male	Not URM	Science/Discipline-Related	Non-Faculty	All Other Positions
OPA_ID_1440	Non-T32 Postdocs	Female	Not URM	Primarily Research	Non-Faculty	All Other Positions
OPA_ID_1441	Non-T32 Postdocs	Female	Not URM	Primarily Research	Faculty	Primarily Research Faculty
OPA_ID_1442	T32 Postdocs	Male	Not URM	Science/Discipline-Related	Non-Faculty	All Other Positions
OPA_ID_1443	Non-T32 Postdocs	Female	Not URM	Primarily Research	Faculty	Primarily Research Faculty
OPA_ID_1444	Non-T32 Postdocs	Male	Not URM	Primarily Research	Faculty	Primarily Research Faculty
OPA_ID_1445	Non-T32 Postdocs	Male	Not URM	Primarily Research	Faculty	Primarily Research Faculty
OPA_ID_1446	Non-T32 Postdocs	Male	Not URM	Science/Discipline-Related	Faculty	All Other Positions
OPA_ID_1447	Non-T32 Postdocs	Female	Not URM	Science/Discipline-Related	Faculty	All Other Positions
OPA_ID_1448	Non-T32 Postdocs	Female	Not URM	Primarily Research	Non-Faculty	All Other Positions
OPA_ID_1449	Non-T32 Postdocs	Male	URM	Primarily Research	Non-Faculty	All Other Positions
OPA_ID_1450	Non-T32 Postdocs	Female	Not URM	Science/Discipline-Related	Faculty	All Other Positions
OPA_ID_1451	Non-T32 Postdocs	Female	Not URM	Science/Discipline-Related	Faculty	All Other Positions
OPA_ID_1452	T32 Postdocs	Female	Not URM	Primarily Research	Faculty	Primarily Research Faculty
OPA_ID_1453	Non-T32 Postdocs	Female	Not URM	Science/Discipline-Related	Faculty	All Other Positions
OPA_ID_1454	Non-T32 Postdocs	Male	Not URM	Science/Discipline-Related	Non-Faculty	All Other Positions
OPA_ID_1455	Non-T32 Postdocs	Female	Not URM	Primarily Research	Faculty	Primarily Research Faculty
OPA_ID_1456	T32 Postdocs	Male	Not URM	Science/Discipline-Related	Non-Faculty	All Other Positions
OPA_ID_1457	Non-T32 Postdocs	Female	Not URM	Primarily Research	Non-Faculty	All Other Positions
OPA_ID_1458	Non-T32 Postdocs	Male	URM	Primarily Research	Non-Faculty	All Other Positions
OPA_ID_1459	Non-T32 Postdocs	Male	Not URM	Primarily Research	Non-Faculty	All Other Positions
OPA_ID_1460	Non-T32 Postdocs	Male	Not URM	Science/Discipline-Related	Non-Faculty	All Other Positions
OPA_ID_1461	Non-T32 Postdocs	Male	Not URM	Further Training Or Education	Non-Faculty	All Other Positions
OPA_ID_1462	T32 Postdocs	Male	Not URM	Science/Discipline-Related	Non-Faculty	All Other Positions
OPA_ID_1463	Non-T32 Postdocs	Male	Not URM	Science/Discipline-Related	Non-Faculty	All Other Positions
OPA_ID_1464	Non-T32 Postdocs	Female	Not URM	Science/Discipline-Related	Faculty	All Other Positions
OPA_ID_1465	Non-T32 Postdocs	Female	Not URM	Science/Discipline-Related	Non-Faculty	All Other Positions
OPA_ID_1466	Non-T32 Postdocs	Female	Not URM	Primarily Research	Non-Faculty	All Other Positions
OPA_ID_1467	Non-T32 Postdocs	Female	Not URM	Science/Discipline-Related	Non-Faculty	All Other Positions
OPA_ID_1468	Non-T32 Postdocs	Male	Not URM	Science/Discipline-Related	Non-Faculty	All Other Positions
OPA_ID_1469	Non-T32 Postdocs	Male	Not URM	Primarily Research	Faculty	Primarily Research Faculty
OPA_ID_1470	T32 Postdocs	Female	Not URM	Primarily Research	Non-Faculty	All Other Positions
OPA_ID_1471	Non-T32 Postdocs	Male	Not URM	Science/Discipline-Related	Non-Faculty	All Other Positions
OPA_ID_1472	Non-T32 Postdocs	Male	Not URM	Primarily Research	Non-Faculty	All Other Positions
OPA_ID_1473	Non-T32 Postdocs	Female	Not URM	Science/Discipline-Related	Non-Faculty	All Other Positions
OPA_ID_1474	Non-T32 Postdocs	Female	Not URM	Primarily Research	Faculty	Primarily Research Faculty
OPA_ID_1475	Non-T32 Postdocs	Female	Not URM	Science/Discipline-Related	Faculty	All Other Positions
OPA_ID_1476	T32 Postdocs	Male	URM	Primarily Research	Faculty	Primarily Research Faculty
OPA_ID_1477	Non-T32 Postdocs	Male	Not URM	Primarily Research	Faculty	Primarily Research Faculty
OPA_ID_1478	Non-T32 Postdocs	Male	Not URM	Further Training Or Education	Non-Faculty	All Other Positions
OPA_ID_1479	Non-T32 Postdocs	Male	Not URM	Primarily Research	Non-Faculty	All Other Positions
OPA_ID_1480	Non-T32 Postdocs	Female	URM	Science/Discipline-Related	Faculty	All Other Positions
OPA_ID_1481	Non-T32 Postdocs	Male	Not URM	Science/Discipline-Related	Non-Faculty	All Other Positions
OPA_ID_1482	Non-T32 Postdocs	Female	Not URM	Primarily Teaching	Faculty	All Other Positions
OPA_ID_1483	Non-T32 Postdocs	Female	Not URM	Science/Discipline-Related	Faculty	All Other Positions
OPA_ID_1484	T32 Postdocs	Male	URM	Primarily Research	Non-Faculty	All Other Positions
OPA_ID_1485	Non-T32 Postdocs	Male	Not URM	Primarily Research	Non-Faculty	All Other Positions
OPA_ID_1486	Non-T32 Postdocs	Female	Not URM	Primarily Research	Non-Faculty	All Other Positions
OPA_ID_1487	Non-T32 Postdocs	Male	Not URM	Science/Discipline-Related	Non-Faculty	All Other Positions
OPA_ID_1488	Non-T32 Postdocs	Male	Not URM	Primarily Research	Faculty	Primarily Research Faculty
OPA_ID_1489	Non-T32 Postdocs	Female	Not URM	Science/Discipline-Related	Faculty	All Other Positions
OPA_ID_1490	Non-T32 Postdocs	Male	Not URM	Primarily Research	Non-Faculty	All Other Positions
OPA_ID_1491	Non-T32 Postdocs	Male	Not URM	Primarily Research	Faculty	Primarily Research Faculty
OPA_ID_1492	Non-T32 Postdocs	Female	Not URM	Science/Discipline-Related	Faculty	All Other Positions
OPA_ID_1493	Non-T32 Postdocs	Female	Not URM	Primarily Research	Non-Faculty	All Other Positions
OPA_ID_1494	Non-T32 Postdocs	Female	Not URM	Science/Discipline-Related	Non-Faculty	All Other Positions
OPA_ID_1495	T32 Postdocs	Male	Not URM	Primarily Research	Non-Faculty	All Other Positions
OPA_ID_1496	Non-T32 Postdocs	Male	Not URM	Primarily Research	Faculty	Primarily Research Faculty
OPA_ID_1497	T32 Postdocs	Male	Not URM	Primarily Research	Non-Faculty	All Other Positions
OPA_ID_1498	Non-T32 Postdocs	Female	Not URM	Primarily Research	Non-Faculty	All Other Positions
OPA_ID_1499	Non-T32 Postdocs	Female	URM	Science/Discipline-Related	Non-Faculty	All Other Positions
OPA_ID_1500	Non-T32 Postdocs	Female	URM	Science/Discipline-Related	Non-Faculty	All Other Positions
OPA_ID_1501	Non-T32 Postdocs	Male	Not URM	Science/Discipline-Related	Faculty	All Other Positions
OPA_ID_1502	Non-T32 Postdocs	Male	Not URM	Science/Discipline-Related	Non-Faculty	All Other Positions
OPA_ID_1503	Non-T32 Postdocs	Female	Not URM	Primarily Research	Non-Faculty	All Other Positions
OPA_ID_1504	Non-T32 Postdocs	Male	Not URM	Primarily Research	Faculty	Primarily Research Faculty
OPA_ID_1505	T32 Postdocs	Female	Not URM	Primarily Research	Non-Faculty	All Other Positions
OPA_ID_1506	T32 Postdocs	Female	URM	Primarily Research	Faculty	All Other Positions
OPA_ID_1507	Non-T32 Postdocs	Female	Not URM	Science/Discipline-Related	Faculty	All Other Positions
OPA_ID_1508	Non-T32 Postdocs	Male	Not URM	Science/Discipline-Related	Non-Faculty	All Other Positions
OPA_ID_1509	Non-T32 Postdocs	Female	Not URM	Primarily Research	Non-Faculty	All Other Positions
OPA_ID_1510	Non-T32 Postdocs	Female	Not URM	Further Training Or Education	Non-Faculty	All Other Positions
OPA_ID_1511	Non-T32 Postdocs	Female	Not URM	Further Training Or Education	Non-Faculty	All Other Positions
OPA_ID_1512	Non-T32 Postdocs	Female	Not URM	Further Training Or Education	Non-Faculty	All Other Positions
OPA_ID_1513	T32 Postdocs	Female	Not URM	Primarily Research	Non-Faculty	All Other Positions
OPA_ID_1514	Non-T32 Postdocs	Male	URM	Primarily Research	Faculty	Primarily Research Faculty
OPA_ID_1515	Non-T32 Postdocs	Female	Not URM	Primarily Research	Faculty	Primarily Research Faculty
OPA_ID_1516	Non-T32 Postdocs	Female	Not URM	Science/Discipline-Related	Non-Faculty	All Other Positions
OPA_ID_1517	Non-T32 Postdocs	Male	Not URM	Primarily Research	Non-Faculty	All Other Positions
OPA_ID_1518	Non-T32 Postdocs	Male	Not URM	Science/Discipline-Related	Non-Faculty	All Other Positions
OPA_ID_1519	Non-T32 Postdocs	Male	Not URM	Science/Discipline-Related	Faculty	All Other Positions
OPA_ID_1520	Non-T32 Postdocs	Female	Not URM	Primarily Research	Non-Faculty	All Other Positions
OPA_ID_1521	Non-T32 Postdocs	Male	Not URM	Primarily Research	Faculty	Primarily Research Faculty
OPA_ID_1522	T32 Postdocs	Male	Not URM	Science/Discipline-Related	Non-Faculty	All Other Positions
OPA_ID_1523	Non-T32 Postdocs	Female	Not URM	Primarily Research	Faculty	Primarily Research Faculty
OPA_ID_1524	Non-T32 Postdocs	Female	Not URM	Primarily Research	Non-Faculty	All Other Positions
OPA_ID_1525	Non-T32 Postdocs	Female	Not URM	Primarily Research	Faculty	Primarily Research Faculty
OPA_ID_1526	Non-T32 Postdocs	Male	Not URM	Primarily Research	Faculty	Primarily Research Faculty
OPA_ID_1527	Non-T32 Postdocs	Male	Not URM	Science/Discipline-Related	Non-Faculty	All Other Positions
OPA_ID_1528	T32 Postdocs	Female	Not URM	Primarily Research	Faculty	Primarily Research Faculty
OPA_ID_1529	Non-T32 Postdocs	Male	Not URM	Primarily Research	Faculty	Primarily Research Faculty
OPA_ID_1530	Non-T32 Postdocs	Male	Not URM	Primarily Research	Non-Faculty	All Other Positions
OPA_ID_1531	Non-T32 Postdocs	Male	URM	Primarily Research	Faculty	Primarily Research Faculty
OPA_ID_1532	Non-T32 Postdocs	Male	Not URM	Science/Discipline-Related	Non-Faculty	All Other Positions
OPA_ID_1533	Non-T32 Postdocs	Female	Not URM	Primarily Teaching	Faculty	All Other Positions
OPA_ID_1534	Non-T32 Postdocs	Male	Not URM	Science/Discipline-Related	Non-Faculty	All Other Positions
OPA_ID_1535	Non-T32 Postdocs	Female	URM	Science/Discipline-Related	Non-Faculty	All Other Positions
OPA_ID_1536	Non-T32 Postdocs	Male	Not URM	Primarily Research	Non-Faculty	All Other Positions
OPA_ID_1537	Non-T32 Postdocs	Male	Not URM	Primarily Research	Faculty	Primarily Research Faculty
OPA_ID_1538	Non-T32 Postdocs	Male	Not URM	Primarily Research	Non-Faculty	All Other Positions
OPA_ID_1539	Non-T32 Postdocs	Male	URM	Science/Discipline-Related	Non-Faculty	All Other Positions
OPA_ID_1540	Non-T32 Postdocs	Male	Not URM	Science/Discipline-Related	Faculty	All Other Positions
OPA_ID_1541	T32 Postdocs	Female	URM	Science/Discipline-Related	Non-Faculty	All Other Positions
OPA_ID_1542	Non-T32 Postdocs	Male	Not URM	Science/Discipline-Related	Non-Faculty	All Other Positions
OPA_ID_1543	Non-T32 Postdocs	Female	Not URM	Primarily Research	Non-Faculty	All Other Positions
OPA_ID_1544	Non-T32 Postdocs	Male	Not URM	Primarily Research	Non-Faculty	All Other Positions
OPA_ID_1545	T32 Postdocs	Female	Not URM	Primarily Research	Faculty	Primarily Research Faculty
OPA_ID_1546	T32 Postdocs	Female	Not URM	Further Training Or Education	Non-Faculty	All Other Positions
OPA_ID_1547	Non-T32 Postdocs	Male	Not URM	Primarily Research	Non-Faculty	All Other Positions
OPA_ID_1548	Non-T32 Postdocs	Male	Not URM	Primarily Research	Faculty	Primarily Research Faculty
OPA_ID_1549	Non-T32 Postdocs	Female	Not URM	Science/Discipline-Related	Non-Faculty	All Other Positions
OPA_ID_1550	Non-T32 Postdocs	Female	Not URM	Primarily Research	Non-Faculty	All Other Positions
OPA_ID_1551	Non-T32 Postdocs	Male	Not URM	Science/Discipline-Related	Faculty	All Other Positions
OPA_ID_1552	Non-T32 Postdocs	Male	Not URM	Science/Discipline-Related	Faculty	All Other Positions
OPA_ID_1553	Non-T32 Postdocs	Male	Not URM	Science/Discipline-Related	Faculty	All Other Positions
OPA_ID_1554	T32 Postdocs	Female	Not URM	Science/Discipline-Related	Faculty	All Other Positions
OPA_ID_1555	Non-T32 Postdocs	Female	Not URM	Science/Discipline-Related	Faculty	All Other Positions
OPA_ID_1556	Non-T32 Postdocs	Male	URM	Primarily Research	Non-Faculty	All Other Positions
OPA_ID_1557	Non-T32 Postdocs	Male	Not URM	Science/Discipline-Related	Non-Faculty	All Other Positions
OPA_ID_1558	Non-T32 Postdocs	Male	URM	Science/Discipline-Related	Non-Faculty	All Other Positions
OPA_ID_1559	Non-T32 Postdocs	Male	Not URM	Science/Discipline-Related	Faculty	All Other Positions
OPA_ID_1560	Non-T32 Postdocs	Female	Not URM	Primarily Research	Non-Faculty	All Other Positions
OPA_ID_1561	Non-T32 Postdocs	Male	Not URM	Science/Discipline-Related	Non-Faculty	All Other Positions
OPA_ID_1562	Non-T32 Postdocs	Female	URM	Primarily Research	Non-Faculty	All Other Positions
OPA_ID_1563	Non-T32 Postdocs	Female	URM	Science/Discipline-Related	Non-Faculty	All Other Positions
OPA_ID_1564	Non-T32 Postdocs	Male	Not URM	Science/Discipline-Related	Faculty	All Other Positions
OPA_ID_1565	Non-T32 Postdocs	Female	Not URM	Science/Discipline-Related	Faculty	All Other Positions
OPA_ID_1566	T32 Postdocs	Male	Not URM	Primarily Research	Non-Faculty	All Other Positions
OPA_ID_1567	Non-T32 Postdocs	Female	Not URM	Primarily Teaching	Faculty	All Other Positions
OPA_ID_1568	Non-T32 Postdocs	Male	Not URM	Primarily Research	Faculty	Primarily Research Faculty
OPA_ID_1569	Non-T32 Postdocs	Female	Not URM	Science/Discipline-Related	Non-Faculty	All Other Positions
OPA_ID_1570	Non-T32 Postdocs	Male	Not URM	Science/Discipline-Related	Non-Faculty	All Other Positions
OPA_ID_1571	Non-T32 Postdocs	Female	Not URM	Primarily Teaching	Faculty	All Other Positions
OPA_ID_1572	Non-T32 Postdocs	Female	Not URM	Primarily Research	Faculty	Primarily Research Faculty
OPA_ID_1573	Non-T32 Postdocs	Female	Not URM	Science/Discipline-Related	Non-Faculty	All Other Positions
OPA_ID_1574	Non-T32 Postdocs	Female	Not URM	Science/Discipline-Related	Non-Faculty	All Other Positions
OPA_ID_1575	Non-T32 Postdocs	Female	Not URM	Science/Discipline-Related	Non-Faculty	All Other Positions
OPA_ID_1576	Non-T32 Postdocs	Male	Not URM	Further Training Or Education	Non-Faculty	All Other Positions
OPA_ID_1577	Non-T32 Postdocs	Female	Not URM	Primarily Research	Non-Faculty	All Other Positions
OPA_ID_1578	Non-T32 Postdocs	Female	Not URM	Science/Discipline-Related	Faculty	All Other Positions
OPA_ID_1579	T32 Postdocs	Female	Not URM	Primarily Research	Non-Faculty	All Other Positions
OPA_ID_1580	Non-T32 Postdocs	Male	Not URM	Primarily Research	Faculty	Primarily Research Faculty
OPA_ID_1581	Non-T32 Postdocs	Female	Not URM	Primarily Research	Non-Faculty	All Other Positions
OPA_ID_1582	Non-T32 Postdocs	Female	Not URM	Primarily Research	Faculty	Primarily Research Faculty
OPA_ID_1583	Non-T32 Postdocs	Female	Not URM	Science/Discipline-Related	Non-Faculty	All Other Positions
OPA_ID_1584	Non-T32 Postdocs	Female	Not URM	Science/Discipline-Related	Faculty	All Other Positions
OPA_ID_1585	Non-T32 Postdocs	Male	Not URM	Science/Discipline-Related	Non-Faculty	All Other Positions
OPA_ID_1586	Non-T32 Postdocs	Male	Not URM	Further Training Or Education	Non-Faculty	All Other Positions
OPA_ID_1587	Non-T32 Postdocs	Female	Not URM	Primarily Research	Non-Faculty	All Other Positions
OPA_ID_1588	Non-T32 Postdocs	Female	Not URM	Primarily Research	Non-Faculty	All Other Positions
OPA_ID_1589	Non-T32 Postdocs	Female	Not URM	Science/Discipline-Related	Non-Faculty	All Other Positions
OPA_ID_1590	Non-T32 Postdocs	Female	Not URM	Science/Discipline-Related	Faculty	All Other Positions
OPA_ID_1591	Non-T32 Postdocs	Male	Not URM	Primarily Research	Faculty	Primarily Research Faculty
OPA_ID_1592	Non-T32 Postdocs	Female	Not URM	Science/Discipline-Related	Non-Faculty	All Other Positions
OPA_ID_1593	Non-T32 Postdocs	Female	Not URM	Science/Discipline-Related	Faculty	All Other Positions
OPA_ID_1594	T32 Postdocs	Female	Not URM	Primarily Research	Non-Faculty	All Other Positions
OPA_ID_1595	Non-T32 Postdocs	Female	Not URM	Science/Discipline-Related	Non-Faculty	All Other Positions
OPA_ID_1596	Non-T32 Postdocs	Female	Not URM	Primarily Research	Faculty	Primarily Research Faculty
OPA_ID_1597	Non-T32 Postdocs	Female	Not URM	Primarily Research	Non-Faculty	All Other Positions
OPA_ID_1598	Non-T32 Postdocs	Male	Not URM	Primarily Teaching	Faculty	All Other Positions
OPA_ID_1599	Non-T32 Postdocs	Female	Not URM	Science/Discipline-Related	Non-Faculty	All Other Positions
OPA_ID_1600	Non-T32 Postdocs	Female	Not URM	Primarily Research	Non-Faculty	All Other Positions
OPA_ID_1601	Non-T32 Postdocs	Female	Not URM	Science/Discipline-Related	Non-Faculty	All Other Positions
OPA_ID_1602	Non-T32 Postdocs	Male	Not URM	Primarily Teaching	Faculty	All Other Positions
OPA_ID_1603	Non-T32 Postdocs	Female	Not URM	Primarily Research	Faculty	Primarily Research Faculty
OPA_ID_1604	Non-T32 Postdocs	Female	Not URM	Primarily Research	Faculty	Primarily Research Faculty
OPA_ID_1605	Non-T32 Postdocs	Female	Not URM	Science/Discipline-Related	Non-Faculty	All Other Positions
OPA_ID_1606	T32 Postdocs	Male	Not URM	Primarily Research	Non-Faculty	All Other Positions
OPA_ID_1607	T32 Postdocs	Male	Not URM	Further Training Or Education	Non-Faculty	All Other Positions
OPA_ID_1608	Non-T32 Postdocs	Male	Not URM	Primarily Research	Non-Faculty	All Other Positions
OPA_ID_1609	T32 Postdocs	Male	Not URM	Primarily Research	Non-Faculty	All Other Positions
OPA_ID_1610	Non-T32 Postdocs	Male	Not URM	Primarily Research	Faculty	Primarily Research Faculty
OPA_ID_1611	Non-T32 Postdocs	Male	Not URM	Primarily Research	Faculty	Primarily Research Faculty
OPA_ID_1612	Non-T32 Postdocs	Female	URM	None	Non-Faculty	All Other Positions
OPA_ID_1613	Non-T32 Postdocs	Male	Not URM	Primarily Research	Non-Faculty	All Other Positions
OPA_ID_1614	Non-T32 Postdocs	Male	Not URM	Primarily Research	Non-Faculty	All Other Positions
OPA_ID_1615	Non-T32 Postdocs	Male	Not URM	Science/Discipline-Related	Non-Faculty	All Other Positions
OPA_ID_1616	Non-T32 Postdocs	Female	Not URM	Science/Discipline-Related	Faculty	All Other Positions
OPA_ID_1617	Non-T32 Postdocs	Male	Not URM	Primarily Research	Non-Faculty	All Other Positions
OPA_ID_1618	Non-T32 Postdocs	Male	Not URM	Science/Discipline-Related	Faculty	All Other Positions
OPA_ID_1619	Non-T32 Postdocs	Female	Not URM	Further Training Or Education	Non-Faculty	All Other Positions
OPA_ID_1620	Non-T32 Postdocs	Female	Not URM	Primarily Research	Faculty	Primarily Research Faculty
OPA_ID_1621	Non-T32 Postdocs	Male	Not URM	Primarily Research	Non-Faculty	All Other Positions
OPA_ID_1622	T32 Postdocs	Female	URM	Primarily Research	Non-Faculty	All Other Positions
OPA_ID_1623	Non-T32 Postdocs	Female	Not URM	Science/Discipline-Related	Non-Faculty	All Other Positions
OPA_ID_1624	Non-T32 Postdocs	Female	Not URM	Primarily Research	Non-Faculty	All Other Positions
OPA_ID_1625	Non-T32 Postdocs	Female	Not URM	Science/Discipline-Related	Non-Faculty	All Other Positions
OPA_ID_1626	Non-T32 Postdocs	Male	Not URM	Science/Discipline-Related	Non-Faculty	All Other Positions
OPA_ID_1627	Non-T32 Postdocs	Female	Not URM	Primarily Research	Non-Faculty	All Other Positions
OPA_ID_1628	Non-T32 Postdocs	Male	Not URM	Science/Discipline-Related	Faculty	All Other Positions
OPA_ID_1629	Non-T32 Postdocs	Male	Not URM	Science/Discipline-Related	Faculty	All Other Positions
OPA_ID_1630	Non-T32 Postdocs	Male	Not URM	Primarily Teaching	Faculty	All Other Positions
OPA_ID_1631	T32 Postdocs	Female	Not URM	Primarily Research	Non-Faculty	All Other Positions
OPA_ID_1632	Non-T32 Postdocs	Female	Not URM	Primarily Research	Faculty	Primarily Research Faculty
OPA_ID_1633	Non-T32 Postdocs	Male	Not URM	Science/Discipline-Related	Faculty	All Other Positions
OPA_ID_1634	Non-T32 Postdocs	Male	Not URM	Science/Discipline-Related	Faculty	All Other Positions
OPA_ID_1635	Non-T32 Postdocs	Male	Not URM	Science/Discipline-Related	Non-Faculty	All Other Positions
OPA_ID_1636	Non-T32 Postdocs	Male	URM	Science/Discipline-Related	Non-Faculty	All Other Positions
OPA_ID_1637	Non-T32 Postdocs	Male	Not URM	Science/Discipline-Related	Non-Faculty	All Other Positions
OPA_ID_1638	Non-T32 Postdocs	Female	Not URM	Primarily Research	Non-Faculty	All Other Positions
OPA_ID_1639	Non-T32 Postdocs	Female	Not URM	Science/Discipline-Related	Faculty	All Other Positions
OPA_ID_1640	Non-T32 Postdocs	Male	Not URM	Primarily Teaching	Faculty	All Other Positions
OPA_ID_1641	Non-T32 Postdocs	Female	URM	Science/Discipline-Related	Non-Faculty	All Other Positions
OPA_ID_1642	Non-T32 Postdocs	Female	URM	Primarily Research	Non-Faculty	All Other Positions
OPA_ID_1643	Non-T32 Postdocs	Female	Not URM	Primarily Research	Faculty	Primarily Research Faculty
OPA_ID_1644	Non-T32 Postdocs	Male	Not URM	Primarily Research	Non-Faculty	All Other Positions
OPA_ID_1645	Non-T32 Postdocs	Male	URM	Science/Discipline-Related	Non-Faculty	All Other Positions
OPA_ID_1646	Non-T32 Postdocs	Female	Not URM	Primarily Research	Non-Faculty	All Other Positions
OPA_ID_1647	T32 Postdocs	Male	Not URM	Primarily Research	Faculty	Primarily Research Faculty
OPA_ID_1648	Non-T32 Postdocs	Male	Not URM	Science/Discipline-Related	Non-Faculty	All Other Positions
OPA_ID_1649	Non-T32 Postdocs	Female	Not URM	Primarily Research	Non-Faculty	All Other Positions
OPA_ID_1650	Non-T32 Postdocs	Male	Not URM	Science/Discipline-Related	Non-Faculty	All Other Positions
OPA_ID_1651	Non-T32 Postdocs	Female	Not URM	Primarily Research	Faculty	Primarily Research Faculty
OPA_ID_1652	Non-T32 Postdocs	Female	Not URM	Science/Discipline-Related	Non-Faculty	All Other Positions
OPA_ID_1653	Non-T32 Postdocs	Female	Not URM	Primarily Research	Faculty	Primarily Research Faculty
OPA_ID_1654	Non-T32 Postdocs	Female	Not URM	Science/Discipline-Related	Non-Faculty	All Other Positions
OPA_ID_1655	Non-T32 Postdocs	Female	Not URM	Science/Discipline-Related	Non-Faculty	All Other Positions
OPA_ID_1656	Non-T32 Postdocs	Female	Not URM	Primarily Research	Faculty	Primarily Research Faculty
OPA_ID_1657	Non-T32 Postdocs	Female	Not URM	Science/Discipline-Related	Non-Faculty	All Other Positions
OPA_ID_1658	Non-T32 Postdocs	Female	Not URM	Primarily Research	Non-Faculty	All Other Positions
OPA_ID_1659	Non-T32 Postdocs	Male	Not URM	Science/Discipline-Related	Faculty	All Other Positions
OPA_ID_1660	Non-T32 Postdocs	Female	URM	Primarily Research	Non-Faculty	All Other Positions
OPA_ID_1661	Non-T32 Postdocs	Female	Not URM	Primarily Research	Faculty	Primarily Research Faculty
OPA_ID_1662	Non-T32 Postdocs	Female	URM	Science/Discipline-Related	Faculty	All Other Positions
OPA_ID_1663	T32 Postdocs	Male	Not URM	Science/Discipline-Related	Non-Faculty	All Other Positions
OPA_ID_1664	Non-T32 Postdocs	Male	Not URM	Further Training Or Education	Non-Faculty	All Other Positions
OPA_ID_1665	T32 Postdocs	Male	Not URM	Science/Discipline-Related	Non-Faculty	All Other Positions
OPA_ID_1666	Non-T32 Postdocs	Female	Not URM	Primarily Research	Faculty	Primarily Research Faculty
OPA_ID_1667	Non-T32 Postdocs	Male	Not URM	Primarily Research	Non-Faculty	All Other Positions
OPA_ID_1668	Non-T32 Postdocs	Female	Not URM	Science/Discipline-Related	Faculty	All Other Positions
OPA_ID_1669	Non-T32 Postdocs	Female	URM	Science/Discipline-Related	Faculty	All Other Positions
OPA_ID_1670	Non-T32 Postdocs	Female	Not URM	Science/Discipline-Related	Faculty	All Other Positions
OPA_ID_1671	Non-T32 Postdocs	Male	Not URM	Primarily Research	Faculty	Primarily Research Faculty
OPA_ID_1672	Non-T32 Postdocs	Male	Not URM	Primarily Research	Non-Faculty	All Other Positions
OPA_ID_1673	Non-T32 Postdocs	Female	Not URM	Science/Discipline-Related	Non-Faculty	All Other Positions
OPA_ID_1674	Non-T32 Postdocs	Female	Not URM	Primarily Research	Faculty	Primarily Research Faculty
OPA_ID_1675	Non-T32 Postdocs	Female	Not URM	Further Training Or Education	Non-Faculty	All Other Positions
OPA_ID_1676	Non-T32 Postdocs	Female	Not URM	Primarily Research	Non-Faculty	All Other Positions
OPA_ID_1677	Non-T32 Postdocs	Male	Not URM	Primarily Research	Non-Faculty	All Other Positions
OPA_ID_1678	Non-T32 Postdocs	Female	Not URM	Primarily Research	Non-Faculty	All Other Positions
OPA_ID_1679	Non-T32 Postdocs	Male	Not URM	Primarily Research	Faculty	Primarily Research Faculty
OPA_ID_1680	Non-T32 Postdocs	Female	Not URM	Primarily Research	Non-Faculty	All Other Positions
OPA_ID_1681	Non-T32 Postdocs	Female	Not URM	Science/Discipline-Related	Non-Faculty	All Other Positions
OPA_ID_1682	Non-T32 Postdocs	Male	Not URM	Primarily Research	Faculty	Primarily Research Faculty
OPA_ID_1683	Non-T32 Postdocs	Male	Not URM	Science/Discipline-Related	Faculty	All Other Positions
OPA_ID_1684	Non-T32 Postdocs	Male	Not URM	Primarily Research	Non-Faculty	All Other Positions
OPA_ID_1685	T32 Postdocs	Male	Not URM	Primarily Research	Faculty	Primarily Research Faculty
OPA_ID_1686	Non-T32 Postdocs	Female	Not URM	Primarily Teaching	Faculty	All Other Positions
OPA_ID_1687	Non-T32 Postdocs	Male	Not URM	Primarily Research	Non-Faculty	All Other Positions
OPA_ID_1688	Non-T32 Postdocs	Male	URM	Primarily Research	Non-Faculty	All Other Positions
OPA_ID_1689	T32 Postdocs	Male	Not URM	Primarily Research	Faculty	Primarily Research Faculty
OPA_ID_1690	Non-T32 Postdocs	Male	Not URM	Primarily Research	Non-Faculty	All Other Positions
OPA_ID_1691	Non-T32 Postdocs	Female	Not URM	Primarily Research	Faculty	Primarily Research Faculty
OPA_ID_1692	Non-T32 Postdocs	Male	Not URM	Science/Discipline-Related	Non-Faculty	All Other Positions
OPA_ID_1693	Non-T32 Postdocs	Male	Not URM	Science/Discipline-Related	Non-Faculty	All Other Positions
OPA_ID_1694	Non-T32 Postdocs	Male	Not URM	Primarily Research	Faculty	Primarily Research Faculty
OPA_ID_1695	T32 Postdocs	Male	Not URM	Science/Discipline-Related	Non-Faculty	All Other Positions
OPA_ID_1696	Non-T32 Postdocs	Male	Not URM	Primarily Research	Faculty	Primarily Research Faculty
OPA_ID_1697	Non-T32 Postdocs	Male	Not URM	Science/Discipline-Related	Non-Faculty	All Other Positions
OPA_ID_1698	Non-T32 Postdocs	Male	Not URM	Primarily Research	Non-Faculty	All Other Positions
OPA_ID_1699	Non-T32 Postdocs	Male	URM	Further Training Or Education	Non-Faculty	All Other Positions
OPA_ID_1700	Non-T32 Postdocs	Female	Not URM	Science/Discipline-Related	Non-Faculty	All Other Positions
OPA_ID_1701	Non-T32 Postdocs	Male	Not URM	Science/Discipline-Related	Non-Faculty	All Other Positions
OPA_ID_1702	T32 Postdocs	Male	Not URM	Primarily Research	Non-Faculty	All Other Positions
OPA_ID_1703	T32 Postdocs	Male	Not URM	Primarily Research	Faculty	Primarily Research Faculty
OPA_ID_1704	Non-T32 Postdocs	Male	Not URM	Science/Discipline-Related	Non-Faculty	All Other Positions
OPA_ID_1705	T32 Postdocs	Female	URM	Primarily Research	Faculty	Primarily Research Faculty
OPA_ID_1706	Non-T32 Postdocs	Male	Not URM	Science/Discipline-Related	Non-Faculty	All Other Positions
OPA_ID_1707	Non-T32 Postdocs	Female	Not URM	Further Training Or Education	Non-Faculty	All Other Positions
OPA_ID_1708	Non-T32 Postdocs	Male	Not URM	Science/Discipline-Related	Non-Faculty	All Other Positions
OPA_ID_1709	Non-T32 Postdocs	Male	Not URM	Science/Discipline-Related	Non-Faculty	All Other Positions
OPA_ID_1710	Non-T32 Postdocs	Male	Not URM	Primarily Research	Faculty	Primarily Research Faculty
OPA_ID_1711	Non-T32 Postdocs	Male	Not URM	Primarily Research	Faculty	Primarily Research Faculty
OPA_ID_1712	Non-T32 Postdocs	Male	Not URM	Science/Discipline-Related	Faculty	All Other Positions
OPA_ID_1713	Non-T32 Postdocs	Male	Not URM	Science/Discipline-Related	Non-Faculty	All Other Positions
OPA_ID_1714	Non-T32 Postdocs	Male	URM	Primarily Research	Non-Faculty	All Other Positions
OPA_ID_1715	Non-T32 Postdocs	Female	Not URM	Science/Discipline-Related	Non-Faculty	All Other Positions
OPA_ID_1716	T32 Postdocs	Female	Not URM	Primarily Teaching	Faculty	All Other Positions
OPA_ID_1717	Non-T32 Postdocs	Male	Not URM	Primarily Research	Faculty	Primarily Research Faculty
OPA_ID_1718	Non-T32 Postdocs	Female	Not URM	Further Training Or Education	Non-Faculty	All Other Positions
OPA_ID_1719	Non-T32 Postdocs	Female	Not URM	Science/Discipline-Related	Non-Faculty	All Other Positions
OPA_ID_1720	T32 Postdocs	Female	Not URM	Science/Discipline-Related	Non-Faculty	All Other Positions
OPA_ID_1721	Non-T32 Postdocs	Male	Not URM	Science/Discipline-Related	Non-Faculty	All Other Positions
OPA_ID_1722	T32 Postdocs	Female	Not URM	Primarily Research	Faculty	Primarily Research Faculty
OPA_ID_1723	Non-T32 Postdocs	Female	URM	Science/Discipline-Related	Non-Faculty	All Other Positions
OPA_ID_1724	Non-T32 Postdocs	Female	Not URM	Science/Discipline-Related	Faculty	All Other Positions
OPA_ID_1725	T32 Postdocs	Female	Not URM	Primarily Teaching	Non-Faculty	All Other Positions
OPA_ID_1726	Non-T32 Postdocs	Male	Not URM	Science/Discipline-Related	Non-Faculty	All Other Positions
OPA_ID_1727	Non-T32 Postdocs	Female	Not URM	Primarily Teaching	Faculty	All Other Positions
OPA_ID_1728	Non-T32 Postdocs	Female	Not URM	Primarily Teaching	Faculty	All Other Positions
OPA_ID_1729	Non-T32 Postdocs	Female	Not URM	Primarily Research	Faculty	Primarily Research Faculty
OPA_ID_1730	Non-T32 Postdocs	Male	Not URM	Science/Discipline-Related	Non-Faculty	All Other Positions
OPA_ID_1731	Non-T32 Postdocs	Female	Not URM	Science/Discipline-Related	Faculty	All Other Positions
OPA_ID_1732	Non-T32 Postdocs	Female	Not URM	Science/Discipline-Related	Faculty	All Other Positions
OPA_ID_1733	Non-T32 Postdocs	Female	URM	Science/Discipline-Related	Non-Faculty	All Other Positions
OPA_ID_1734	Non-T32 Postdocs	Female	Not URM	Science/Discipline-Related	Non-Faculty	All Other Positions
OPA_ID_1735	Non-T32 Postdocs	Female	Not URM	Primarily Teaching	Non-Faculty	All Other Positions
OPA_ID_1736	Non-T32 Postdocs	Male	Not URM	Further Training Or Education	Non-Faculty	All Other Positions
OPA_ID_1737	T32 Postdocs	Female	Not URM	Science/Discipline-Related	Non-Faculty	All Other Positions
OPA_ID_1738	Non-T32 Postdocs	Female	Not URM	Science/Discipline-Related	Non-Faculty	All Other Positions
OPA_ID_1739	Non-T32 Postdocs	Male	URM	Further Training Or Education	Non-Faculty	All Other Positions
OPA_ID_1740	Non-T32 Postdocs	Female	Not URM	Science/Discipline-Related	Non-Faculty	All Other Positions
OPA_ID_1741	Non-T32 Postdocs	Female	Not URM	Science/Discipline-Related	Faculty	All Other Positions
OPA_ID_1742	Non-T32 Postdocs	Female	Not URM	Primarily Research	Non-Faculty	All Other Positions
OPA_ID_1743	Non-T32 Postdocs	Male	Not URM	Science/Discipline-Related	Non-Faculty	All Other Positions
OPA_ID_1744	Non-T32 Postdocs	Male	Not URM	Primarily Research	Faculty	Primarily Research Faculty
OPA_ID_1745	Non-T32 Postdocs	Female	Not URM	Primarily Research	Non-Faculty	All Other Positions
OPA_ID_1746	Non-T32 Postdocs	Female	Not URM	Science/Discipline-Related	Non-Faculty	All Other Positions
OPA_ID_1747	Non-T32 Postdocs	Male	Not URM	Further Training Or Education	Non-Faculty	All Other Positions
OPA_ID_1748	Non-T32 Postdocs	Female	Not URM	Further Training Or Education	Non-Faculty	All Other Positions
OPA_ID_1749	Non-T32 Postdocs	Male	Not URM	Science/Discipline-Related	Faculty	All Other Positions
OPA_ID_1750	Non-T32 Postdocs	Female	Not URM	Primarily Research	Faculty	Primarily Research Faculty
OPA_ID_1751	Non-T32 Postdocs	Male	Not URM	Science/Discipline-Related	Non-Faculty	All Other Positions
OPA_ID_1752	Non-T32 Postdocs	Male	Not URM	Primarily Research	Non-Faculty	All Other Positions
OPA_ID_1753	Non-T32 Postdocs	Male	Not URM	Science/Discipline-Related	Non-Faculty	All Other Positions
OPA_ID_1754	Non-T32 Postdocs	Female	Not URM	Science/Discipline-Related	Faculty	All Other Positions
OPA_ID_1755	Non-T32 Postdocs	Female	Not URM	Science/Discipline-Related	Non-Faculty	All Other Positions
OPA_ID_1756	Non-T32 Postdocs	Male	Not URM	Science/Discipline-Related	Non-Faculty	All Other Positions
OPA_ID_1757	Non-T32 Postdocs	Female	URM	Science/Discipline-Related	Non-Faculty	All Other Positions
OPA_ID_1758	Non-T32 Postdocs	Female	Not URM	Primarily Research	Non-Faculty	All Other Positions
OPA_ID_1759	Non-T32 Postdocs	Female	Not URM	Science/Discipline-Related	Non-Faculty	All Other Positions
OPA_ID_1760	Non-T32 Postdocs	Female	Not URM	Primarily Research	Faculty	Primarily Research Faculty
OPA_ID_1761	Non-T32 Postdocs	Male	Not URM	Primarily Research	Non-Faculty	All Other Positions
OPA_ID_1762	Non-T32 Postdocs	Female	Not URM	Science/Discipline-Related	Non-Faculty	All Other Positions
OPA_ID_1763	Non-T32 Postdocs	Female	Not URM	Further Training Or Education	Non-Faculty	All Other Positions
OPA_ID_1764	Non-T32 Postdocs	Male	Not URM	Science/Discipline-Related	Non-Faculty	All Other Positions
OPA_ID_1765	Non-T32 Postdocs	Female	Not URM	Primarily Teaching	Faculty	All Other Positions
OPA_ID_1766	Non-T32 Postdocs	Female	URM	Science/Discipline-Related	Non-Faculty	All Other Positions
OPA_ID_1767	Non-T32 Postdocs	Female	Not URM	Primarily Research	Non-Faculty	All Other Positions
OPA_ID_1768	Non-T32 Postdocs	Male	Not URM	Primarily Research	Non-Faculty	All Other Positions
OPA_ID_1769	Non-T32 Postdocs	Male	Not URM	Primarily Research	Non-Faculty	All Other Positions
OPA_ID_1770	Non-T32 Postdocs	Male	Not URM	Primarily Research	Non-Faculty	All Other Positions
OPA_ID_1771	Non-T32 Postdocs	Male	URM	Primarily Research	Faculty	Primarily Research Faculty
OPA_ID_1772	Non-T32 Postdocs	Female	Not URM	Science/Discipline-Related	Faculty	All Other Positions
OPA_ID_1773	Non-T32 Postdocs	Female	Not URM	Science/Discipline-Related	Non-Faculty	All Other Positions
OPA_ID_1774	Non-T32 Postdocs	Female	Not URM	Science/Discipline-Related	Faculty	All Other Positions
OPA_ID_1775	Non-T32 Postdocs	Male	Not URM	Science/Discipline-Related	Non-Faculty	All Other Positions
OPA_ID_1776	Non-T32 Postdocs	Female	Not URM	Primarily Research	Non-Faculty	All Other Positions
OPA_ID_1777	Non-T32 Postdocs	Male	Not URM	Further Training Or Education	Non-Faculty	All Other Positions
OPA_ID_1778	T32 Postdocs	Female	Not URM	Science/Discipline-Related	Non-Faculty	All Other Positions
OPA_ID_1779	Non-T32 Postdocs	Female	Not URM	Further Training Or Education	Non-Faculty	All Other Positions
OPA_ID_1780	Non-T32 Postdocs	Female	URM	Further Training Or Education	Non-Faculty	All Other Positions
OPA_ID_1781	Non-T32 Postdocs	Male	Not URM	Science/Discipline-Related	Non-Faculty	All Other Positions
OPA_ID_1782	Non-T32 Postdocs	Female	Not URM	Further Training Or Education	Non-Faculty	All Other Positions
OPA_ID_1783	Non-T32 Postdocs	Male	Not URM	Primarily Research	Non-Faculty	All Other Positions
OPA_ID_1784	Non-T32 Postdocs	Female	Not URM	Science/Discipline-Related	Non-Faculty	All Other Positions
OPA_ID_1785	Non-T32 Postdocs	Female	Not URM	Science/Discipline-Related	Non-Faculty	All Other Positions
OPA_ID_1786	Non-T32 Postdocs	Female	Not URM	Science/Discipline-Related	Non-Faculty	All Other Positions
OPA_ID_1787	Non-T32 Postdocs	Female	Not URM	Science/Discipline-Related	Faculty	All Other Positions
OPA_ID_1788	Non-T32 Postdocs	Female	Not URM	Science/Discipline-Related	Non-Faculty	All Other Positions
OPA_ID_1789	Non-T32 Postdocs	Male	Not URM	Science/Discipline-Related	Non-Faculty	All Other Positions
OPA_ID_1790	Non-T32 Postdocs	Male	URM	Science/Discipline-Related	Non-Faculty	All Other Positions
OPA_ID_1791	Non-T32 Postdocs	Male	URM	Science/Discipline-Related	Faculty	All Other Positions
OPA_ID_1792	Non-T32 Postdocs	Female	Not URM	Science/Discipline-Related	Non-Faculty	All Other Positions
OPA_ID_1793	Non-T32 Postdocs	Female	Not URM	Primarily Research	Faculty	Primarily Research Faculty
OPA_ID_1794	Non-T32 Postdocs	Female	Not URM	Science/Discipline-Related	Non-Faculty	All Other Positions
OPA_ID_1795	Non-T32 Postdocs	Female	URM	Primarily Research	Non-Faculty	All Other Positions
OPA_ID_1796	Non-T32 Postdocs	Female	Not URM	Science/Discipline-Related	Non-Faculty	All Other Positions
OPA_ID_1797	Non-T32 Postdocs	Female	URM	Science/Discipline-Related	Non-Faculty	All Other Positions
OPA_ID_1798	Non-T32 Postdocs	Female	Not URM	Science/Discipline-Related	Faculty	All Other Positions
OPA_ID_1799	Non-T32 Postdocs	Female	Not URM	Primarily Research	Non-Faculty	All Other Positions
OPA_ID_1800	Non-T32 Postdocs	Male	Not URM	Primarily Research	Non-Faculty	All Other Positions
OPA_ID_1801	Non-T32 Postdocs	Female	URM	Further Training Or Education	Non-Faculty	All Other Positions
OPA_ID_1802	Non-T32 Postdocs	Female	Not URM	Science/Discipline-Related	Faculty	All Other Positions
OPA_ID_1803	Non-T32 Postdocs	Female	Not URM	Science/Discipline-Related	Non-Faculty	All Other Positions
OPA_ID_1804	Non-T32 Postdocs	Male	URM	Science/Discipline-Related	Non-Faculty	All Other Positions
OPA_ID_1805	Non-T32 Postdocs	Female	URM	Science/Discipline-Related	Non-Faculty	All Other Positions
OPA_ID_1806	Non-T32 Postdocs	Female	Not URM	Science/Discipline-Related	Non-Faculty	All Other Positions
OPA_ID_1807	Non-T32 Postdocs	Female	Not URM	Primarily Research	Non-Faculty	All Other Positions
OPA_ID_1808	Non-T32 Postdocs	Female	Not URM	Science/Discipline-Related	Non-Faculty	All Other Positions
OPA_ID_1809	Non-T32 Postdocs	Female	Not URM	Science/Discipline-Related	Non-Faculty	All Other Positions
OPA_ID_1810	Non-T32 Postdocs	Female	Not URM	Further Training Or Education	Non-Faculty	All Other Positions
OPA_ID_1811	Non-T32 Postdocs	Male	Not URM	Science/Discipline-Related	Faculty	All Other Positions
OPA_ID_1812	Non-T32 Postdocs	Male	Not URM	Science/Discipline-Related	Faculty	All Other Positions
OPA_ID_1813	Non-T32 Postdocs	Male	Not URM	Science/Discipline-Related	Faculty	All Other Positions
OPA_ID_1814	Non-T32 Postdocs	Male	Not URM	Science/Discipline-Related	Non-Faculty	All Other Positions
OPA_ID_1815	Non-T32 Postdocs	Male	URM	Further Training Or Education	Non-Faculty	All Other Positions
OPA_ID_1816	Non-T32 Postdocs	Female	URM	Science/Discipline-Related	Non-Faculty	All Other Positions
OPA_ID_1817	Non-T32 Postdocs	Female	Not URM	Science/Discipline-Related	Non-Faculty	All Other Positions
OPA_ID_1818	Non-T32 Postdocs	Female	Not URM	Science/Discipline-Related	Faculty	All Other Positions
OPA_ID_1819	Non-T32 Postdocs	Female	Not URM	Primarily Research	Faculty	Primarily Research Faculty
OPA_ID_1820	Non-T32 Postdocs	Male	Not URM	Primarily Teaching	Non-Faculty	All Other Positions
OPA_ID_1821	Non-T32 Postdocs	Female	Not URM	Science/Discipline-Related	Non-Faculty	All Other Positions
OPA_ID_1822	Non-T32 Postdocs	Female	Not URM	Further Training Or Education	Non-Faculty	All Other Positions
OPA_ID_1823	Non-T32 Postdocs	Male	Not URM	Science/Discipline-Related	Non-Faculty	All Other Positions
OPA_ID_1824	Non-T32 Postdocs	Female	Not URM	Science/Discipline-Related	Non-Faculty	All Other Positions
OPA_ID_1825	Non-T32 Postdocs	Female	Not URM	Primarily Research	Faculty	Primarily Research Faculty
OPA_ID_1826	Non-T32 Postdocs	Female	Not URM	Primarily Research	Faculty	Primarily Research Faculty
OPA_ID_1827	Non-T32 Postdocs	Male	Not URM	Science/Discipline-Related	Non-Faculty	All Other Positions
OPA_ID_1828	Non-T32 Postdocs	Female	URM	Further Training Or Education	Non-Faculty	All Other Positions
OPA_ID_1829	Non-T32 Postdocs	Female	Not URM	Primarily Research	Faculty	Primarily Research Faculty
OPA_ID_1830	Non-T32 Postdocs	Female	Not URM	Science/Discipline-Related	Non-Faculty	All Other Positions
OPA_ID_1831	Non-T32 Postdocs	Male	Not URM	Primarily Research	Faculty	Primarily Research Faculty
OPA_ID_1832	Non-T32 Postdocs	Female	Not URM	Primarily Research	Faculty	Primarily Research Faculty
OPA_ID_1833	Non-T32 Postdocs	Female	Not URM	Science/Discipline-Related	Non-Faculty	All Other Positions
OPA_ID_1834	Non-T32 Postdocs	Female	Not URM	Science/Discipline-Related	Faculty	All Other Positions
OPA_ID_1835	Non-T32 Postdocs	Female	URM	Science/Discipline-Related	Non-Faculty	All Other Positions
OPA_ID_1836	T32 Postdocs	Female	Not URM	Science/Discipline-Related	Faculty	All Other Positions
OPA_ID_1837	Non-T32 Postdocs	Male	URM	Science/Discipline-Related	Faculty	All Other Positions
OPA_ID_1838	Non-T32 Postdocs	Female	Not URM	Primarily Research	Non-Faculty	All Other Positions
OPA_ID_1839	Non-T32 Postdocs	Male	Not URM	Primarily Research	Non-Faculty	All Other Positions
OPA_ID_1840	Non-T32 Postdocs	Female	Not URM	Science/Discipline-Related	Faculty	All Other Positions
OPA_ID_1841	Non-T32 Postdocs	Female	Not URM	Further Training Or Education	Non-Faculty	All Other Positions
OPA_ID_1842	Non-T32 Postdocs	Female	Not URM	Primarily Research	Non-Faculty	All Other Positions
OPA_ID_1843	T32 Postdocs	Female	URM	Primarily Research	Faculty	Primarily Research Faculty
OPA_ID_1844	Non-T32 Postdocs	Female	Not URM	Science/Discipline-Related	Non-Faculty	All Other Positions
OPA_ID_1845	Non-T32 Postdocs	Female	Not URM	Primarily Research	Faculty	Primarily Research Faculty
OPA_ID_1846	Non-T32 Postdocs	Male	Not URM	Science/Discipline-Related	Faculty	All Other Positions
OPA_ID_1847	T32 Postdocs	Female	Not URM	Science/Discipline-Related	Faculty	All Other Positions
OPA_ID_1848	T32 Postdocs	Male	Not URM	Science/Discipline-Related	Non-Faculty	All Other Positions
OPA_ID_1849	Non-T32 Postdocs	Female	Not URM	Science/Discipline-Related	Faculty	All Other Positions
OPA_ID_1850	Non-T32 Postdocs	Female	Not URM	Science/Discipline-Related	Faculty	All Other Positions
OPA_ID_1851	T32 Postdocs	Female	Not URM	Science/Discipline-Related	Non-Faculty	All Other Positions
OPA_ID_1852	Non-T32 Postdocs	Female	URM	Science/Discipline-Related	Faculty	All Other Positions
OPA_ID_1853	Non-T32 Postdocs	Female	Not URM	Science/Discipline-Related	Faculty	All Other Positions
OPA_ID_1854	Non-T32 Postdocs	Female	Not URM	Further Training Or Education	Non-Faculty	All Other Positions
OPA_ID_1855	Non-T32 Postdocs	Male	Not URM	Primarily Research	Non-Faculty	All Other Positions
OPA_ID_1856	Non-T32 Postdocs	Male	Not URM	Science/Discipline-Related	Non-Faculty	All Other Positions
OPA_ID_1857	Non-T32 Postdocs	Male	Not URM	Science/Discipline-Related	Non-Faculty	All Other Positions
OPA_ID_1858	T32 Postdocs	Female	Not URM	Further Training Or Education	Non-Faculty	All Other Positions
OPA_ID_1859	Non-T32 Postdocs	Male	URM	Primarily Research	Faculty	Primarily Research Faculty
OPA_ID_1860	Non-T32 Postdocs	Male	Not URM	Science/Discipline-Related	Faculty	All Other Positions
OPA_ID_1861	Non-T32 Postdocs	Female	Not URM	Primarily Research	Faculty	Primarily Research Faculty
OPA_ID_1862	Non-T32 Postdocs	Female	Not URM	Primarily Research	Faculty	Primarily Research Faculty
OPA_ID_1863	Non-T32 Postdocs	Male	Not URM	Further Training Or Education	Non-Faculty	All Other Positions
OPA_ID_1864	Non-T32 Postdocs	Female	Not URM	Primarily Research	Non-Faculty	All Other Positions
OPA_ID_1865	Non-T32 Postdocs	Male	Not URM	Primarily Research	Faculty	Primarily Research Faculty
OPA_ID_1866	Non-T32 Postdocs	Male	Not URM	Science/Discipline-Related	Non-Faculty	All Other Positions
OPA_ID_1867	Non-T32 Postdocs	Female	Not URM	Science/Discipline-Related	Faculty	All Other Positions
OPA_ID_1868	Non-T32 Postdocs	Female	Not URM	Primarily Research	Faculty	Primarily Research Faculty
OPA_ID_1869	Non-T32 Postdocs	Female	Not URM	Primarily Research	Non-Faculty	All Other Positions
OPA_ID_1870	Non-T32 Postdocs	Female	Not URM	Science/Discipline-Related	Non-Faculty	All Other Positions
OPA_ID_1871	T32 Postdocs	Female	URM	Science/Discipline-Related	Faculty	All Other Positions
OPA_ID_1872	Non-T32 Postdocs	Male	Not URM	Science/Discipline-Related	Non-Faculty	All Other Positions
OPA_ID_1873	Non-T32 Postdocs	Female	Not URM	Science/Discipline-Related	Faculty	All Other Positions
OPA_ID_1874	T32 Postdocs	Female	Not URM	Primarily Research	Faculty	Primarily Research Faculty
OPA_ID_1875	Non-T32 Postdocs	Male	Not URM	Science/Discipline-Related	Non-Faculty	All Other Positions
OPA_ID_1876	Non-T32 Postdocs	Female	Not URM	Science/Discipline-Related	Non-Faculty	All Other Positions
OPA_ID_1877	Non-T32 Postdocs	Male	Not URM	Science/Discipline-Related	Faculty	All Other Positions
OPA_ID_1878	Non-T32 Postdocs	Male	URM	Science/Discipline-Related	Non-Faculty	All Other Positions
OPA_ID_1879	T32 Postdocs	Female	Not URM	Science/Discipline-Related	Non-Faculty	All Other Positions
OPA_ID_1880	Non-T32 Postdocs	Male	Not URM	Primarily Research	Faculty	Primarily Research Faculty
OPA_ID_1881	Non-T32 Postdocs	Male	Not URM	Primarily Research	Faculty	Primarily Research Faculty
OPA_ID_1882	T32 Postdocs	Male	Not URM	Primarily Teaching	Faculty	All Other Positions
OPA_ID_1883	Non-T32 Postdocs	Female	Not URM	Primarily Research	Non-Faculty	All Other Positions
OPA_ID_1884	Non-T32 Postdocs	Female	Not URM	Primarily Research	Non-Faculty	All Other Positions
OPA_ID_1885	Non-T32 Postdocs	Female	Not URM	Primarily Research	Non-Faculty	All Other Positions
OPA_ID_1886	T32 Postdocs	Female	Not URM	Primarily Research	Non-Faculty	All Other Positions
OPA_ID_1887	Non-T32 Postdocs	Male	Not URM	Science/Discipline-Related	Non-Faculty	All Other Positions
OPA_ID_1888	Non-T32 Postdocs	Female	Not URM	Science/Discipline-Related	Non-Faculty	All Other Positions
OPA_ID_1889	Non-T32 Postdocs	Female	Not URM	Science/Discipline-Related	Non-Faculty	All Other Positions
OPA_ID_1890	T32 Postdocs	Female	Not URM	Science/Discipline-Related	Faculty	All Other Positions
OPA_ID_1891	Non-T32 Postdocs	Female	Not URM	Primarily Research	Non-Faculty	All Other Positions
OPA_ID_1892	Non-T32 Postdocs	Female	URM	Primarily Research	Faculty	Primarily Research Faculty
OPA_ID_1893	Non-T32 Postdocs	Female	Not URM	Science/Discipline-Related	Non-Faculty	All Other Positions
OPA_ID_1894	Non-T32 Postdocs	Female	Not URM	Primarily Research	Non-Faculty	All Other Positions
OPA_ID_1895	Non-T32 Postdocs	Male	Not URM	Science/Discipline-Related	Non-Faculty	All Other Positions
OPA_ID_1896	T32 Postdocs	Male	Not URM	Primarily Research	Non-Faculty	All Other Positions
OPA_ID_1897	Non-T32 Postdocs	Female	Not URM	Primarily Research	Non-Faculty	All Other Positions
OPA_ID_1898	Non-T32 Postdocs	Female	Not URM	Primarily Research	Faculty	Primarily Research Faculty
OPA_ID_1899	Non-T32 Postdocs	Female	Not URM	Science/Discipline-Related	Non-Faculty	All Other Positions
OPA_ID_1900	T32 Postdocs	Female	Not URM	Primarily Research	Faculty	Primarily Research Faculty
OPA_ID_1901	Non-T32 Postdocs	Female	Not URM	Primarily Teaching	Faculty	All Other Positions
OPA_ID_1902	Non-T32 Postdocs	Male	Not URM	Science/Discipline-Related	Non-Faculty	All Other Positions
OPA_ID_1903	Non-T32 Postdocs	Female	Not URM	Primarily Research	Faculty	Primarily Research Faculty
OPA_ID_1904	T32 Postdocs	Male	Not URM	Primarily Research	Faculty	Primarily Research Faculty
OPA_ID_1905	Non-T32 Postdocs	Female	Not URM	Primarily Research	Faculty	Primarily Research Faculty
OPA_ID_1906	T32 Postdocs	Female	Not URM	Primarily Research	Faculty	Primarily Research Faculty
OPA_ID_1907	Non-T32 Postdocs	Male	Not URM	Science/Discipline-Related	Non-Faculty	All Other Positions
OPA_ID_1908	Non-T32 Postdocs	Male	Not URM	Primarily Research	Faculty	Primarily Research Faculty
OPA_ID_1909	Non-T32 Postdocs	Male	Not URM	Science/Discipline-Related	Faculty	All Other Positions
OPA_ID_1910	Non-T32 Postdocs	Male	Not URM	Primarily Research	Faculty	Primarily Research Faculty
OPA_ID_1911	Non-T32 Postdocs	Male	Not URM	Science/Discipline-Related	Faculty	All Other Positions
OPA_ID_1912	Non-T32 Postdocs	Male	Not URM	Science/Discipline-Related	Non-Faculty	All Other Positions
OPA_ID_1913	Non-T32 Postdocs	Female	Not URM	Science/Discipline-Related	Faculty	All Other Positions
OPA_ID_1914	Non-T32 Postdocs	Female	Not URM	Primarily Research	Faculty	Primarily Research Faculty
OPA_ID_1915	Non-T32 Postdocs	Female	Not URM	Further Training Or Education	Non-Faculty	All Other Positions
OPA_ID_1916	Non-T32 Postdocs	Male	Not URM	Science/Discipline-Related	Non-Faculty	All Other Positions
OPA_ID_1917	Non-T32 Postdocs	Female	URM	Science/Discipline-Related	Non-Faculty	All Other Positions
OPA_ID_1918	Non-T32 Postdocs	Male	Not URM	Primarily Research	Non-Faculty	All Other Positions
OPA_ID_1919	Non-T32 Postdocs	Female	Not URM	Science/Discipline-Related	Non-Faculty	All Other Positions
OPA_ID_1920	Non-T32 Postdocs	Male	Not URM	Primarily Research	Faculty	Primarily Research Faculty
OPA_ID_1921	Non-T32 Postdocs	Male	URM	Science/Discipline-Related	Non-Faculty	All Other Positions
OPA_ID_1922	Non-T32 Postdocs	Male	Not URM	Science/Discipline-Related	Non-Faculty	All Other Positions
OPA_ID_1923	Non-T32 Postdocs	Female	Not URM	Science/Discipline-Related	Non-Faculty	All Other Positions
OPA_ID_1924	Non-T32 Postdocs	Female	URM	Primarily Research	Faculty	All Other Positions
OPA_ID_1925	Non-T32 Postdocs	Male	URM	Primarily Research	Faculty	Primarily Research Faculty
OPA_ID_1926	Non-T32 Postdocs	Female	Not URM	Primarily Research	Non-Faculty	All Other Positions
OPA_ID_1927	Non-T32 Postdocs	Male	Not URM	Primarily Research	Faculty	Primarily Research Faculty
OPA_ID_1928	Non-T32 Postdocs	Female	Not URM	Primarily Research	Faculty	Primarily Research Faculty
OPA_ID_1929	Non-T32 Postdocs	Male	Not URM	Science/Discipline-Related	Non-Faculty	All Other Positions
OPA_ID_1930	Non-T32 Postdocs	Male	Not URM	Primarily Research	Faculty	Primarily Research Faculty
OPA_ID_1931	Non-T32 Postdocs	Male	Not URM	Primarily Research	Non-Faculty	All Other Positions
OPA_ID_1932	Non-T32 Postdocs	Male	Not URM	Primarily Research	Non-Faculty	All Other Positions
OPA_ID_1933	Non-T32 Postdocs	Male	Not URM	Science/Discipline-Related	Non-Faculty	All Other Positions
OPA_ID_1934	T32 Postdocs	Female	Not URM	Primarily Research	Non-Faculty	All Other Positions
OPA_ID_1935	Non-T32 Postdocs	Male	Not URM	Primarily Research	Faculty	Primarily Research Faculty
OPA_ID_1936	Non-T32 Postdocs	Female	Not URM	Further Training Or Education	Non-Faculty	All Other Positions
OPA_ID_1937	Non-T32 Postdocs	Male	URM	Primarily Research	Non-Faculty	All Other Positions
OPA_ID_1938	Non-T32 Postdocs	Male	Not URM	Science/Discipline-Related	Non-Faculty	All Other Positions
OPA_ID_1939	T32 Postdocs	Female	Not URM	Science/Discipline-Related	Non-Faculty	All Other Positions
OPA_ID_1940	Non-T32 Postdocs	Male	URM	Primarily Research	Faculty	Primarily Research Faculty
OPA_ID_1941	T32 Postdocs	Male	Not URM	Primarily Research	Faculty	Primarily Research Faculty
OPA_ID_1942	Non-T32 Postdocs	Female	Not URM	Science/Discipline-Related	Non-Faculty	All Other Positions
OPA_ID_1943	T32 Postdocs	Female	Not URM	Science/Discipline-Related	Non-Faculty	All Other Positions
OPA_ID_1944	Non-T32 Postdocs	Male	Not URM	Science/Discipline-Related	Faculty	All Other Positions
OPA_ID_1945	Non-T32 Postdocs	Female	Not URM	Primarily Research	Non-Faculty	All Other Positions
OPA_ID_1946	Non-T32 Postdocs	Male	Not URM	Science/Discipline-Related	Non-Faculty	All Other Positions
OPA_ID_1947	Non-T32 Postdocs	Female	Not URM	Science/Discipline-Related	Non-Faculty	All Other Positions
OPA_ID_1948	T32 Postdocs	Male	Not URM	Science/Discipline-Related	Non-Faculty	All Other Positions
OPA_ID_1949	Non-T32 Postdocs	Male	Not URM	Science/Discipline-Related	Faculty	All Other Positions
OPA_ID_1950	Non-T32 Postdocs	Female	Not URM	Science/Discipline-Related	Faculty	All Other Positions
OPA_ID_1951	Non-T32 Postdocs	Male	Not URM	Science/Discipline-Related	Faculty	All Other Positions
OPA_ID_1952	Non-T32 Postdocs	Female	Not URM	Primarily Research	Faculty	Primarily Research Faculty
OPA_ID_1953	T32 Postdocs	Male	Not URM	Science/Discipline-Related	Non-Faculty	All Other Positions
OPA_ID_1954	Non-T32 Postdocs	Female	Not URM	Science/Discipline-Related	Faculty	All Other Positions
OPA_ID_1955	Non-T32 Postdocs	Female	URM	Science/Discipline-Related	Faculty	All Other Positions
OPA_ID_1956	T32 Postdocs	Male	URM	Primarily Research	Faculty	Primarily Research Faculty
OPA_ID_1957	Non-T32 Postdocs	Male	Not URM	Primarily Research	Non-Faculty	All Other Positions
OPA_ID_1958	T32 Postdocs	Male	Not URM	Science/Discipline-Related	Non-Faculty	All Other Positions
OPA_ID_1959	Non-T32 Postdocs	Male	Not URM	Science/Discipline-Related	Faculty	All Other Positions
OPA_ID_1960	Non-T32 Postdocs	Female	URM	Science/Discipline-Related	Faculty	All Other Positions
OPA_ID_1961	Non-T32 Postdocs	Female	Not URM	Science/Discipline-Related	Non-Faculty	All Other Positions
OPA_ID_1962	Non-T32 Postdocs	Female	Not URM	Science/Discipline-Related	Faculty	All Other Positions
OPA_ID_1963	Non-T32 Postdocs	Male	Not URM	Primarily Research	Faculty	Primarily Research Faculty
OPA_ID_1964	Non-T32 Postdocs	Female	Not URM	Primarily Research	Non-Faculty	All Other Positions
OPA_ID_1965	Non-T32 Postdocs	Male	Not URM	Primarily Research	Faculty	Primarily Research Faculty
OPA_ID_1966	Non-T32 Postdocs	Female	Not URM	Further Training Or Education	Non-Faculty	All Other Positions
OPA_ID_1967	Non-T32 Postdocs	Male	Not URM	Primarily Research	Faculty	Primarily Research Faculty
OPA_ID_1968	Non-T32 Postdocs	Female	Not URM	Science/Discipline-Related	Faculty	All Other Positions
OPA_ID_1969	Non-T32 Postdocs	Male	URM	Primarily Research	Faculty	Primarily Research Faculty
OPA_ID_1970	Non-T32 Postdocs	Male	Not URM	Science/Discipline-Related	Non-Faculty	All Other Positions
OPA_ID_1971	Non-T32 Postdocs	Male	Not URM	Primarily Research	Faculty	Primarily Research Faculty
OPA_ID_1972	Non-T32 Postdocs	Female	Not URM	Primarily Teaching	Faculty	All Other Positions
OPA_ID_1973	Non-T32 Postdocs	Male	Not URM	Science/Discipline-Related	Faculty	All Other Positions
OPA_ID_1974	Non-T32 Postdocs	Male	Not URM	Primarily Research	Non-Faculty	All Other Positions
OPA_ID_1975	Non-T32 Postdocs	Male	Not URM	Primarily Research	Faculty	Primarily Research Faculty
OPA_ID_1976	Non-T32 Postdocs	Male	Not URM	Primarily Research	Faculty	Primarily Research Faculty
OPA_ID_1977	Non-T32 Postdocs	Female	Not URM	Science/Discipline-Related	Non-Faculty	All Other Positions
OPA_ID_1978	Non-T32 Postdocs	Male	Not URM	Science/Discipline-Related	Non-Faculty	All Other Positions
OPA_ID_1979	Non-T32 Postdocs	Male	Not URM	Primarily Research	Non-Faculty	All Other Positions
OPA_ID_1980	Non-T32 Postdocs	Female	Not URM	Primarily Research	Non-Faculty	All Other Positions
OPA_ID_1981	Non-T32 Postdocs	Male	URM	Science/Discipline-Related	Faculty	All Other Positions
OPA_ID_1982	Non-T32 Postdocs	Female	Not URM	Science/Discipline-Related	Non-Faculty	All Other Positions
OPA_ID_1983	Non-T32 Postdocs	Female	Not URM	Primarily Research	Non-Faculty	All Other Positions
OPA_ID_1984	Non-T32 Postdocs	Male	URM	Primarily Research	Faculty	Primarily Research Faculty
OPA_ID_1985	T32 Postdocs	Male	Not URM	Science/Discipline-Related	Non-Faculty	All Other Positions
OPA_ID_1986	Non-T32 Postdocs	Male	Not URM	Science/Discipline-Related	Non-Faculty	All Other Positions
OPA_ID_1987	Non-T32 Postdocs	Female	Not URM	Science/Discipline-Related	Faculty	All Other Positions
OPA_ID_1988	Non-T32 Postdocs	Female	URM	Science/Discipline-Related	Non-Faculty	All Other Positions
OPA_ID_1989	T32 Postdocs	Male	Not URM	Primarily Research	Faculty	Primarily Research Faculty
OPA_ID_1990	Non-T32 Postdocs	Male	Not URM	Science/Discipline-Related	Non-Faculty	All Other Positions
OPA_ID_1991	Non-T32 Postdocs	Female	Not URM	Science/Discipline-Related	Faculty	All Other Positions
OPA_ID_1992	Non-T32 Postdocs	Male	Not URM	Science/Discipline-Related	Faculty	All Other Positions
OPA_ID_1993	T32 Postdocs	Male	Not URM	Science/Discipline-Related	Faculty	All Other Positions
OPA_ID_1994	Non-T32 Postdocs	Male	URM	Science/Discipline-Related	Non-Faculty	All Other Positions
OPA_ID_1995	Non-T32 Postdocs	Female	Not URM	Science/Discipline-Related	Non-Faculty	All Other Positions
OPA_ID_1996	Non-T32 Postdocs	Female	Not URM	Science/Discipline-Related	Non-Faculty	All Other Positions
OPA_ID_1997	Non-T32 Postdocs	Male	Not URM	Primarily Research	Faculty	All Other Positions
OPA_ID_1998	Non-T32 Postdocs	Female	Not URM	Primarily Research	Faculty	Primarily Research Faculty
OPA_ID_1999	Non-T32 Postdocs	Male	Not URM	Science/Discipline-Related	Non-Faculty	All Other Positions
[truncated: 270 more rows]
