# Supplementary material for: Postdoctoral T32 training is correlated with obtaining an academic primarily research faculty position
Source: PLoS One. 2024 Jun 7;19(6):e0303792. doi: 10.1371/journal.pone.0303792 (PMC11161096; doi:10.1371/journal.pone.0303792)
Supplement: S2 File — (CSV) [file pone.0303792.s003.csv]

Stanford ID #	Gender	Degree	Current Outcome (group)
CV_T32_ID001	Male	PhD	Faculty
CV_T32_ID002	Male	PhD	Industry / Non-Academic Research
CV_T32_ID003	Male	MD	Faculty
CV_T32_ID004	Female	MD	Faculty
CV_T32_ID005	Male	PhD	Faculty
CV_T32_ID006	Male	PhD	Industry / Non-Academic Research
CV_T32_ID007	Female	PhD	Industry / Non-Academic Research
CV_T32_ID008	Male	PhD	Academic Non-Faculty
CV_T32_ID009	Male	MD/PhD	Academic Non-Faculty
CV_T32_ID010	Male	MD	Academic Non-Faculty
CV_T32_ID011	Female	PhD	Industry / Non-Academic Research
CV_T32_ID012	Female	PhD	Academic Non-Faculty
CV_T32_ID013	Female	PhD	Faculty
CV_T32_ID014	Male	MD/PhD	Academic Non-Faculty
CV_T32_ID015	Female	PhD	Industry / Non-Academic Research
CV_T32_ID016	Male	MD	Industry / Non-Academic Research
CV_T32_ID017	Female	MD	Clinical Practice & Teaching
CV_T32_ID018	Female	MD	Academic Non-Faculty
CV_T32_ID019	Female	PhD	Industry / Non-Academic Research
CV_T32_ID020	Female	PhD	Faculty
CV_T32_ID021	Female	PhD	Academic Non-Faculty
CV_T32_ID022	Female	MD/PhD	Academic Non-Faculty
CV_T32_ID023	Male	MD/PhD	Academic Non-Faculty
CV_T32_ID024	Male	MD/PhD	Clinical Practice & Teaching
CV_T32_ID025	Male	MD/PhD	Clinical Practice & Teaching
CV_T32_ID026	Female	PhD	Faculty
CV_T32_ID027	Male	PhD	Industry / Non-Academic Research
CV_T32_ID028	Female	PhD	Industry / Non-Academic Research
CV_T32_ID029	Male	PhD	Academic Non-Faculty
CV_T32_ID030	Female	PhD	Industry / Non-Academic Research
CV_T32_ID031	Female	PhD	Academic Non-Faculty
CV_T32_ID032	Male	PhD	Academic Non-Faculty
CV_T32_ID033	Female	PhD	Faculty
CV_T32_ID034	Male	MD/PhD	Faculty
CV_T32_ID035	Female	PhD	Faculty
CV_T32_ID036	Female	MD	Clinical Practice & Teaching
CV_T32_ID037	Female	PhD	Industry / Non-Academic Research
CV_T32_ID038	Male	MD/PhD	Academic Non-Faculty
CV_T32_ID039	Male	PhD	Academic Non-Faculty
CV_T32_ID040	Male	PhD	Industry / Non-Academic Research
CV_T32_ID041	Female	PhD	Academic Non-Faculty
CV_T32_ID042	Male	MD	Academic Non-Faculty
CV_T32_ID043	Female	PhD	Faculty
CV_T32_ID044	Male	PhD	Faculty
CV_T32_ID045	Male	PhD	Industry / Non-Academic Research
CV_T32_ID046	Female	PhD	Clinical Practice & Teaching
CV_T32_ID047	Female	PhD	Industry / Non-Academic Research
CV_T32_ID048	Male	MD	Academic Non-Faculty
CV_T32_ID049	Male	MD	Clinical Practice & Teaching
CV_T32_ID050	Female	PhD	Academic Non-Faculty
CV_T32_ID051	Male	PhD	Academic Non-Faculty
CV_T32_ID052	Female	PhD	Industry / Non-Academic Research
CV_T32_ID053	Female	PhD	Industry / Non-Academic Research
CV_T32_ID054	Female	PhD	Academic Non-Faculty
CV_T32_ID055	Female	PhD	Academic Non-Faculty
CV_T32_ID056	Male	PhD	Academic Non-Faculty
CV_T32_ID057	Male	PhD	Academic Non-Faculty
CV_T32_ID058	Female	PhD	Clinical Practice & Teaching
CV_T32_ID059	Female	PhD	Academic Non-Faculty
CV_T32_ID060	Female	PhD	Academic Non-Faculty
CV_T32_ID061	Female	PhD	Academic Non-Faculty
CV_T32_ID062	Female	PhD	Academic Non-Faculty
CV_T32_ID063	Male	MD	Academic Non-Faculty
CV_T32_ID064	Male	PhD	Academic Non-Faculty
CV_T32_ID065	Male	MD/PhD	Academic Non-Faculty
CV_T32_ID066	Female	PhD	Academic Non-Faculty
CV_T32_ID067	Female	PhD	Academic Non-Faculty
CV_T32_ID068	Male	PhD	Academic Non-Faculty
CV_T32_ID069	Male	MD	Industry / Non-Academic Research
CV_T32_ID070	Male	MD	Academic Non-Faculty
CV_T32_ID071	Male	MD	Industry / Non-Academic Research
CV_T32_ID072	Male	PhD	Academic Non-Faculty
CV_T32_ID073	Male	MD/PhD	Faculty
CV_T32_ID074	Male	MD/PhD	Academic Non-Faculty
CV_T32_ID075	Female	PhD	Faculty
CV_T32_ID076	Male	PhD	Faculty
CV_T32_ID077	Male	MD/PhD	Industry / Non-Academic Research
CV_T32_ID078	Female	PhD	Industry / Non-Academic Research
CV_T32_ID079	Male	MD	Faculty
CV_T32_ID080	Male	MD	Faculty
CV_T32_ID081	Female	PhD	Faculty
