# Supplementary material for: Postdoctoral T32 training is correlated with obtaining an academic primarily research faculty position
Source: PLoS One. 2024 Jun 7;19(6):e0303792. doi: 10.1371/journal.pone.0303792 (PMC11161096; doi:10.1371/journal.pone.0303792)
Supplement: S3 File — (CSV) [file pone.0303792.s004.csv]

ID	Gender
CV_T32_Survey_ID001	Male
CV_T32_Survey_ID002	Male
CV_T32_Survey_ID003	Female
CV_T32_Survey_ID004	Female
CV_T32_Survey_ID005	Female
CV_T32_Survey_ID006	Male
CV_T32_Survey_ID007	Male
CV_T32_Survey_ID008	Female
CV_T32_Survey_ID009	Male
CV_T32_Survey_ID010	Female
CV_T32_Survey_ID011	Male
CV_T32_Survey_ID012	Female
CV_T32_Survey_ID013	Male
CV_T32_Survey_ID014	Male
CV_T32_Survey_ID015	Female
CV_T32_Survey_ID016	Male
CV_T32_Survey_ID017	Female
CV_T32_Survey_ID018	Female
CV_T32_Survey_ID019	Male
CV_T32_Survey_ID020	Male
CV_T32_Survey_ID021	Male
CV_T32_Survey_ID022	Female
CV_T32_Survey_ID023	Male
CV_T32_Survey_ID024	Female
CV_T32_Survey_ID025	Male
CV_T32_Survey_ID026	Female
CV_T32_Survey_ID027	Male
CV_T32_Survey_ID028	Female
CV_T32_Survey_ID029	Female
CV_T32_Survey_ID030	Male
CV_T32_Survey_ID031	Male
CV_T32_Survey_ID032	Male
CV_T32_Survey_ID033	Male
CV_T32_Survey_ID034	Female
CV_T32_Survey_ID035	Male
CV_T32_Survey_ID036	Female
CV_T32_Survey_ID037	Female
CV_T32_Survey_ID038	Male
CV_T32_Survey_ID039	Female
CV_T32_Survey_ID040	Male
CV_T32_Survey_ID041	Female
CV_T32_Survey_ID042	Female
CV_T32_Survey_ID043	Female
CV_T32_Survey_ID044	Female
CV_T32_Survey_ID045	Male
CV_T32_Survey_ID046	Female
CV_T32_Survey_ID047	Male
CV_T32_Survey_ID048	Male
CV_T32_Survey_ID049	Female
