# Supplementary material for: Postdoctoral T32 training is correlated with obtaining an academic primarily research faculty position
Source: PLoS One. 2024 Jun 7;19(6):e0303792. doi: 10.1371/journal.pone.0303792 (PMC11161096; doi:10.1371/journal.pone.0303792)
Supplement: S4 File — (XLSX) [file pone.0303792.s005.xlsx]

## Sheet: Barriers Selection
ID	(Re)location	Availability of positions	Difficulties surrounding funding	Financial implications of pursuing an academic career	Family commitments	Enjoyment of the work	Lack of clarity on routes for career progression	Work/life balance	Lack of support by mentors	Lack of support by host institution	Contractual issues	Non-inclusive environment	Too much 'free labor'	Too isolated at work	Lack of stability / uncertainty about the future	Lack of appreciation	Lack of a sense of community	Too much bureaucracy	"Publish or perish" competitive mentality	Self-perceived ability	Abundance of Bay Area research positions outside of academia	Availability of positions at specific locations	Limited impact on drug development	Salary way too low	The somewhat deflating paradigm of forcing physician scientists to pursue an Instructor role following MD/PhD, residency, fellowship and postdoc training. Making half the pay of your clinical peers despite a higher level of specialization/training and securing your own funding for most of your own salary is not conducive to success. This is archeic system needs to change if there is truly an inte…	opportunity cost of research versus surgical revenue
B_E_ID001	0	0	0	0	0	0	0	0	0	0	0	1	0	0	1	0	0	0	0	0	1	0	0	0	0	0
B_E_ID002	1	1	0	1	1	0	0	0	0	0	0	0	0	0	0	0	0	0	0	0	0	0	0	0	0	0
B_E_ID003	0	0	0	1	0	0	1	1	1	0	0	0	1	0	0	0	0	0	1	0	0	0	0	0	0	0
B_E_ID004	0	0	0	0	0	0	0	1	0	0	0	0	0	0	0	0	0	1	0	0	0	0	0	0	0	0
B_E_ID005	0	0	0	1	0	0	0	0	1	0	0	0	0	0	1	0	1	0	0	0	0	0	0	0	0	0
B_E_ID006	1	1	1	0	0	0	0	0	0	0	0	0	0	0	0	0	0	0	0	0	0	0	0	0	0	0
B_E_ID007	0	1	0	0	0	0	0	0	0	0	0	0	1	0	0	0	1	0	0	0	0	0	0	0	0	0
B_E_ID008	0	1	0	0	0	0	0	1	0	0	0	0	0	0	0	0	0	0	0	0	0	0	0	0	0	0
B_E_ID009	1	1	0	0	1	0	1	0	0	0	0	0	0	0	0	0	0	0	0	0	0	0	0	0	0	0
B_E_ID010	1	1	1	1	1	1	1	1	1	1	0	1	1	1	1	1	1	1	1	1	0	0	0	0	0	0
B_E_ID011	1	1	0	0	0	0	0	0	0	0	0	0	0	0	0	0	0	0	0	0	1	0	0	0	0	0
B_E_ID012	0	1	1	0	0	1	0	1	0	1	0	0	0	0	1	0	0	0	1	0	0	0	0	0	0	0
B_E_ID013	0	1	0	0	0	0	0	1	0	0	0	0	0	0	1	0	0	0	0	0	0	0	0	0	0	0
B_E_ID014	0	1	0	1	0	0	0	0	0	0	0	0	0	0	1	0	0	0	1	0	0	0	0	0	0	0
B_E_ID015	0	0	0	1	0	0	0	0	0	0	0	0	0	0	0	0	0	0	1	1	0	0	0	0	0	1
B_E_ID016	0	0	1	0	0	0	0	0	0	0	0	0	1	0	1	0	0	0	1	0	0	0	0	0	0	0
B_E_ID017	1	1	0	0	0	0	0	1	0	0	0	0	0	0	0	0	0	0	1	0	0	0	0	0	0	0
B_E_ID018	1	0	0	1	1	0	0	0	0	0	0	0	0	0	0	0	0	0	1	0	0	0	0	0	0	0
B_E_ID019	0	1	1	1	0	0	1	1	0	0	0	0	0	0	1	0	0	0	1	1	1	0	0	0	0	0
B_E_ID020	0	0	0	1	0	1	0	0	1	0	0	0	0	1	0	1	0	1	1	0	0	0	0	0	0	0
B_E_ID021	1	0	0	1	0	0	0	0	0	0	0	0	0	0	1	0	0	0	0	0	0	0	0	0	0	0
B_E_ID022	0	0	0	0	0	0	0	0	0	0	0	0	0	0	1	0	0	0	0	0	0	0	0	0	0	0
B_E_ID023	0	0	0	0	1	0	0	1	0	0	0	0	0	0	0	0	1	0	0	1	0	0	0	0	0	0
B_E_ID024	0	0	0	1	0	0	0	1	0	0	0	0	0	0	1	0	0	0	0	0	0	0	0	0	0	0
B_E_ID025	0	0	0	1	1	0	0	0	0	0	0	0	0	0	0	0	0	1	0	1	0	0	0	0	0	0
B_E_ID026	0	0	0	1	0	1	0	0	0	0	0	0	0	0	0	0	0	0	0	0	0	0	0	0	0	0
B_E_ID027	0	0	1	0	0	0	1	1	0	0	0	0	0	0	1	0	0	0	0	0	0	0	0	0	0	0
B_E_ID028	0	1	1	0	0	0	0	0	0	0	0	0	0	0	0	0	0	0	1	0	0	0	0	0	0	0
B_E_ID029	0	1	1	0	0	0	0	0	0	1	0	0	0	0	1	0	0	0	0	0	0	0	0	0	0	0
B_E_ID030	0	0	1	0	0	0	0	0	0	0	0	0	0	0	0	0	0	0	0	0	0	0	0	0	0	0
B_E_ID031	0	1	1	1	1	0	1	1	0	0	0	0	0	0	1	0	0	1	0	0	0	0	0	0	0	0
B_E_ID032	0	0	1	0	0	0	0	0	0	0	0	0	1	0	1	0	0	0	0	0	0	0	0	0	0	0
B_E_ID033	1	1	0	1	0	0	0	0	0	0	0	0	0	0	0	0	0	1	1	0	0	0	0	0	0	0
B_E_ID034	1	0	0	0	0	0	0	0	0	0	0	0	0	0	0	0	0	0	0	0	0	0	0	0	0	0
B_E_ID035	0	1	1	1	0	0	0	0	0	0	0	0	0	0	1	0	0	1	1	0	0	0	0	0	0	0
B_E_ID036	0	0	0	0	0	0	0	0	0	0	0	0	0	0	1	0	0	1	1	0	0	1	0	0	0	0
B_E_ID037	0	1	0	0	0	0	0	0	1	1	0	1	0	0	1	0	0	1	0	0	0	0	0	0	0	0
B_E_ID038	0	0	1	0	0	0	1	0	1	1	0	0	0	0	0	1	0	0	0	0	0	0	0	0	0	0
B_E_ID039	0	0	0	0	0	0	0	0	0	0	0	0	0	0	0	0	0	0	0	0	0	0	1	0	0	0
B_E_ID040	0	1	0	1	0	0	0	1	0	0	0	0	0	0	1	1	0	0	1	0	0	0	0	0	0	0
B_E_ID041	0	0	0	0	0	0	0	1	0	0	0	0	0	0	0	0	0	0	0	0	0	0	0	0	0	0
B_E_ID042	0	0	0	0	0	0	0	0	0	0	0	0	0	0	0	0	0	0	0	0	0	0	0	1	0	0
B_E_ID043	1	1	1	0	1	0	0	1	1	1	0	1	0	0	1	1	1	1	1	1	0	0	0	0	0	0
B_E_ID044	0	0	1	0	1	0	0	1	0	0	0	0	0	0	1	0	0	0	0	0	0	0	0	0	0	0
B_E_ID045	0	0	0	1	0	0	1	0	1	0	0	0	0	0	0	0	0	0	1	0	0	0	0	0	0	0
B_E_ID046	0	0	1	1	1	0	0	0	0	0	0	0	0	0	0	0	0	0	0	0	0	0	0	0	0	0
B_E_ID047	0	0	0	1	0	0	0	0	0	0	0	0	0	0	0	0	0	0	0	0	0	0	0	0	1	0
B_E_ID048	0	1	1	0	0	0	1	0	1	1	0	0	0	0	0	0	0	1	0	0	0	0	0	0	0	0
B_E_ID049	0	0	0	0	0	0	0	1	0	0	0	0	0	0	1	0	1	0	0	0	0	0	0	0	0	0

## Sheet: Enablers Selection
ID	Secured funding	Received great mentorship	Experience and skills gained through research	Sense of community	Job security	Clear career path progression	Location	Interest in specific subject area	Desire to contribute to collective knowledge	Interest in education	Flexibility of work schedule	Opportunities to travel	Freedom of choice of work	Desire to contribute to health	Working among intellectuals	Recognition	Self-perceived ability	Interest in publication	Opportunity to mentor	Enjoyment of the day-to-day work	Enjoyment of spirit of inquiry
B_E_ID001	0	0	0	0	0	0	0	1	1	0	0	1	1	0	1	1	0	0	0	1	1	0
B_E_ID002	0	0	0	0	0	0	0	1	0	0	1	0	1	0	1	0	0	0	0	1	0	0
B_E_ID003	0	0	0	0	0	0	0	1	0	0	1	0	1	1	1	0	0	0	1	1	1	0
B_E_ID004	0	1	1	0	0	1	0	0	1	1	0	0	0	1	1	0	1	0	0	1	1	0
B_E_ID005	0	0	0	0	0	0	0	1	1	0	0	0	0	1	0	0	0	0	1	0	0	0
B_E_ID006	0	1	1	0	0	0	0	0	0	0	0	0	0	0	0	1	0	0	0	0	0	0
B_E_ID007	0	1	1	1	0	0	0	1	0	0	0	0	0	1	0	0	1	1	0	1	1	0
B_E_ID008	0	1	1	0	0	0	0	1	0	1	0	0	1	0	0	0	0	0	0	0	0	0
B_E_ID009	1	1	0	0	0	1	0	1	0	0	0	0	0	0	0	0	0	0	0	0	0	0
B_E_ID010	1	0	1	0	1	0	0	0	1	0	0	0	0	0	1	0	1	0	0	0	1	0
B_E_ID011	0	0	1	0	0	0	0	0	0	0	0	0	0	0	0	0	0	0	1	1	0	0
B_E_ID012	0	1	0	0	0	0	0	0	1	0	0	0	1	1	1	0	0	0	1	0	1	0
B_E_ID013	1	0	1	1	0	0	0	1	1	0	1	0	1	0	1	1	0	0	0	0	1	0
B_E_ID014	0	1	1	1	0	1	1	1	1	0	1	1	1	1	1	1	1	1	1	1	0	0
B_E_ID015	0	1	1	0	0	1	0	0	1	0	1	0	0	0	0	0	0	0	0	0	1	0
B_E_ID016	0	0	0	0	0	0	0	1	0	0	0	0	1	0	0	0	0	0	0	0	1	0
B_E_ID017	0	0	1	0	0	0	0	0	1	0	0	0	1	0	0	1	1	0	0	0	0	0
B_E_ID018	0	0	0	0	0	0	0	0	1	1	1	0	0	1	0	0	0	0	1	0	1	0
B_E_ID019	0	1	1	1	0	0	0	1	1	0	1	0	1	0	1	1	1	1	1	1	1	0
B_E_ID020	0	0	1	0	0	0	0	0	1	0	1	1	1	1	1	0	1	0	0	0	1	0
B_E_ID021	0	1	1	0	0	1	0	0	1	0	1	0	1	1	1	0	0	1	1	1	0	0
B_E_ID022	0	0	0	0	0	0	0	0	0	0	1	0	0	1	1	0	0	0	0	0	0	0
B_E_ID023	0	0	1	0	0	0	0	0	0	1	0	0	0	0	1	0	0	0	1	0	1	0
B_E_ID024	0	0	1	0	0	0	0	0	1	1	0	0	0	0	1	0	0	0	1	0	0	0
B_E_ID025	0	0	1	0	1	0	0	1	0	0	0	0	1	0	0	0	0	0	0	0	0	0
B_E_ID026	0	0	0	0	0	0	0	1	0	0	0	0	0	0	1	0	0	0	0	0	0	0
B_E_ID027	0	1	1	1	0	0	1	0	1	1	1	1	0	1	1	1	0	1	1	0	1	0
B_E_ID028	0	1	0	0	0	0	0	0	1	0	0	1	1	1	1	0	0	0	0	0	1	0
B_E_ID029	0	0	1	0	0	0	0	1	1	1	1	0	1	0	0	0	0	0	0	0	0	0
B_E_ID030	0	0	0	0	0	0	0	0	1	1	1	0	0	0	0	0	0	0	0	1	1	0
B_E_ID031	0	0	1	0	0	0	0	0	1	1	0	0	1	1	1	0	1	0	1	1	1	0
B_E_ID032	0	0	0	0	0	0	0	0	0	0	0	0	0	1	0	0	1	1	0	0	0	0
B_E_ID033	0	1	0	1	0	0	0	1	1	0	0	1	0	1	1	0	0	0	0	0	1	0
B_E_ID034	1	0	1	0	0	0	0	0	0	0	0	0	0	0	1	1	0	1	0	0	0	0
B_E_ID035	0	0	0	0	0	0	0	0	1	0	1	0	1	1	1	0	0	0	0	1	1	0
B_E_ID036	0	0	0	0	0	0	0	1	1	0	0	0	1	1	0	0	1	0	1	1	1	0
B_E_ID037	0	1	1	0	0	0	1	0	1	1	1	0	1	1	1	0	0	1	1	1	1	0
B_E_ID038	0	0	1	0	0	0	1	1	1	0	0	0	0	1	1	0	0	0	0	0	0	0
B_E_ID039	0	0	0	0	0	0	0	0	0	1	0	0	0	0	0	0	0	0	1	0	0	0
B_E_ID040	0	0	0	1	0	0	0	0	1	0	1	1	0	0	0	0	0	0	0	0	1	0
B_E_ID041	0	1	0	0	0	0	0	1	1	0	0	0	1	1	0	0	0	0	1	0	0	0
B_E_ID042	0	1	0	0	0	0	0	0	0	0	1	0	0	0	0	0	0	0	0	0	0	0
B_E_ID043	0	0	0	0	0	0	0	1	1	0	1	0	1	1	0	0	0	0	0	0	0	0
B_E_ID044	1	0	0	0	0	0	0	0	0	0	0	0	0	0	0	0	0	1	0	1	0	0
B_E_ID045	0	0	0	0	1	0	0	1	1	0	0	0	0	1	0	1	0	0	0	0	0	0
B_E_ID046	0	0	1	1	0	0	1	0	0	0	1	0	0	0	1	0	0	0	1	0	1	0
B_E_ID047	1	0	1	0	0	0	0	1	1	1	0	0	0	1	0	0	0	0	0	0	1	0
B_E_ID048	0	0	0	0	0	0	0	1	0	0	0	0	0	0	0	0	0	0	0	1	1	0
B_E_ID049	0	0	1	0	0	0	1	0	0	0	0	0	1	0	0	0	0	1	0	0	0	0

## Sheet: Barriers Rank
ID	(Re)location	Availability of positions	Difficulties surrounding funding	Financial implications of pursuing an academic career	Family commitments	Enjoyment of the work	Lack of clarity on routes for career progression	Work/life balance	Lack of support by mentors	Lack of support by host institution	Contractual issues	Non-inclusive environment	Too much 'free labor'	Too isolated at work	Lack of stability / uncertainty about the future	Lack of appreciation	Lack of a sense of community	Too much bureaucracy	"Publish or perish" competitive mentality	Self-perceived ability	Abundance of Bay Area research positions outside of academia	Availability of positions at specific locations	Limited impact on drug development	Salary way too low	The somewhat deflating paradigm of forcing physician scientists to pursue an Instructor role following MD/PhD, residency, fellowship and postdoc training. Making half the pay of your clinical peers despite a higher level of specialization/training and securing your own funding for most of your own salary is not conducive to success. This is archeic system needs to change if there is truly an inte…	opportunity cost of research versus surgical revenue
B_E_ID001												2			1
B_E_ID002
B_E_ID003				3			6	2	4				5						1
B_E_ID004								1										2
B_E_ID005				2					3						1		4
B_E_ID006	3	1	2
B_E_ID007			1											3				2
B_E_ID008
B_E_ID009	2	1			3		4
B_E_ID010	17	16	12	6	13	15	14	9	8	1		18	4	3	10	2	7	11	5	19
B_E_ID011	2	1
B_E_ID012		3	4			1		6		7					2				5
B_E_ID013		2						3							1
B_E_ID014		4		1											2				3
B_E_ID015				3															1	2					4
B_E_ID016			1										2		3				4
B_E_ID017	3	4						2											1
B_E_ID018	4			3	1														2
B_E_ID019		3	1	9			8	5							6				2	4
B_E_ID020				4		6			2					5		7		3	1
B_E_ID021	3			1											2
B_E_ID022
B_E_ID023					1			4									2			3
B_E_ID024				3				1							2
B_E_ID025				2	1													3		4
B_E_ID026
B_E_ID027			4				3	2							1
B_E_ID028		1	2																3
B_E_ID029		1	2							4					3
B_E_ID030
B_E_ID031		5	3	4	6		7	2							1			8
B_E_ID032			2										3		1
B_E_ID033	2	3		1														5	4
B_E_ID034
B_E_ID035		5	3	2											6			4	1
B_E_ID036															2			4	3		1
B_E_ID037		2							6	3		1			5			4
B_E_ID038			5				3		4	1						2
B_E_ID039																						3
B_E_ID040		2		4				6							1	5			3
B_E_ID041
B_E_ID042																							3
B_E_ID043	8	6	11		3			2	4	14		10			7	9	13	12	1	5
B_E_ID044
B_E_ID045				2			3		1										4
B_E_ID046			3	2	1
B_E_ID047																								7
B_E_ID048		3	4				1		2	5								6
B_E_ID049								1							2		3

## Sheet: Enablers Rank
ID	Secured Funding	Received great mentorship	Experience and skills gained through research	Sense of community	Job security	Clear career path progression	Location	Interest in specific subject area	Desire to contribute to collective knowledge	Interest in education	Flexibility of work schedule	Opportunities to travel	Freedom of choice of work	Desire to contribute to health	Working among intellectuals	Recognition	Self-perceived ability	Interest in publication	Opportunity to mentor	Enjoyment of the day-to-day work	Enjoyment of the spirit of inquiry
B_E_ID001								4	6			7	5		3	2				8	1
B_E_ID002
B_E_ID003								4			5		2	6	3				7	8	1
B_E_ID004		3	7			9			2	10				1	4		8			6	5
B_E_ID005								3	1					2					4
B_E_ID006		3	2													1
B_E_ID007
B_E_ID008		4	1					5		3			2
B_E_ID009	2	3				1		4
B_E_ID010	3		2		5				4						6		7				1
B_E_ID011			2																3	1
B_E_ID012		5							3				4	1	7				6		2
B_E_ID013	1		9	8				7	6		3		2		4	10					5
B_E_ID014		4	2	14		13	16	7	3		11	17	6	10	1	15	8	12	5	9
B_E_ID015		1	4			3			5		6										2
B_E_ID016								3					1								2
B_E_ID017			3						2				1			5	4
B_E_ID018									6	1	3			2					5		4
B_E_ID019		10	8	12				1	3		13		4		6	9	5	14	11	7	2
B_E_ID020			8						3		6	9	2	1	7		5				4
B_E_ID021		7	10			9			2		5		4	1	8			6	11	3
B_E_ID022
B_E_ID023			3							2					4				5		1
B_E_ID024			1						2	5					3				4
B_E_ID025			2		4			3					1
B_E_ID026								2							1
B_E_ID027		2	1	11			3		6	8	12	10		5	13	14		9	7		4
B_E_ID028		6							3			7	1	4	5						2
B_E_ID029			6					2	5	3	4		1
B_E_ID030									1	5	2									4	3
B_E_ID031			6						5	3			9	1	10		8		4	7	2
B_E_ID032														2			1	3
B_E_ID033		5		3				1	7			6		8	4						2
B_E_ID034
B_E_ID035									5		4		1	3	6					7	2
B_E_ID036								7	8				1	5			2		3	4	6
B_E_ID037		12	7				13		3	9	6		1	5	4			11	10	8	2
B_E_ID038			3				6	4	2					1	5
B_E_ID039
B_E_ID040				4					2		3	5									1
B_E_ID041		3						2	4				6	1					5
B_E_ID042
B_E_ID043								1	4		3		5	2
B_E_ID044
B_E_ID045					4			2	3					1		5
B_E_ID046			4	3			6				7				1				5		2
B_E_ID047	2		4					1	6	5				3							7
B_E_ID048								1												3	2
B_E_ID049			1				4						3					2

## Sheet: Lists
Barriers	Enablers
(Re)location	Secured Funding
Availability of positions	Received great mentorship
Difficulties surrounding funding	Experience and skills gained through research
Financial implications of pursuing an academic career	Sense of community
Family commitments	Job security
Enjoyment of the work	Clear career path progression
Lack of clarity on routes for career progression	Location
Work/life balance	Interest in specific subject area
Lack of support by mentors	Desire to contribute to collective knowledge
Lack of support by host institution	Interest in education
Contractual issues	Flexibility of work schedule
Non-inclusive environment	Opportunities to travel
Too much 'free labor'	Freedom of choice of work
Too isolated at work	Desire to contribute to health
Lack of stability / uncertainty about the future	Working among intellectuals
Lack of appreciation	Recognition
Lack of a sense of community	Self-perceived ability
Too much bureaucracy	Interest in publication
"Publish or perish" competitive mentality	Opportunity to mentor
Self-perceived ability	Enjoyment of the day-to-day work
Abundance of Bay Area research positions outside of academia	Enjoyment of the spirit of inquiry
Availability of positions at specific locations
Limited impact on drug development
Salary way too low
Lack of adequate compensation for training
opportunity cost of research versus surgical revenue
